# Supplementary material for: Evaluating Spatial, Cause-Specific and Seasonal Effects of Excess Mortality Associated with the COVID-19 Pandemic: The Case of Germany, 2020
Source: J Epidemiol Glob Health. 2023 Aug 4;13(4):664–75. doi: 10.1007/s44197-023-00141-0 (PMC10686941; doi:10.1007/s44197-023-00141-0)
Supplement: Supplementary file 3 — Supplementary file3 (XLSX 356 KB) [file 44197_2023_141_MOESM3_ESM.xlsx]

## Sheet: Cover
Evaluating Spatial, Cause-Specific and Seasonal Effects of
Excess Mortality Associated with the COVID-19 Pandemic:
The Case of Germany, 2020
https://doi.org/10.1007/s44197-023-00141-0
Supplementary File 3
Policy Measures and Lockdowns Taken in Response to the Onset of the COVID-19
Pandemic in the German Federal States, 2020–2023
An Overview in English and German

## Sheet: 2020-2021_English
COVID-19-related policy measures in Germany and the German federal states, 2020–2021
Month	Nationwide Lockdown	Germany	Baden-Württemberg (BW)	Bayern [Bavaria] (BY)	Berlin (BE)	Brandenburg (BB)	Bremen (HB)	Hamburg (HH)	Hessen (HE)	Mecklenburg-Vorpommern (MV)	Niedersachsen [Lower Saxony] (NI)	Nordrhein-Westfalen [North Rhine-Westphalia] (NW)	Rheinland-Pfalz [Rhineland-Palatinate] (RP)	Saarland (SL)	Sachsen [Saxony] (SN)	Sachsen-Anhalt [Saxony-Anhalt] (ST)	Schleswig-Holstein (SH)	Thüringen [Thuringia] (TH)
2020
March 2020	Hard Lockdown from March 22 to May 4, 2020	• March 10: After its fifth meeting, the joint crisis team of the BMI and BMG recommends the cancellation of all major events with more than 1,000 expected participants (Federal Ministry of Health). • On March 17, numerous businesses were closed nationwide • From March 22 (lockdown): • No contact with people from other households • Staying in public space is only allowed alone, with another perso…	• March 17: The second Corona ordinance regulates the closure of all stores, playgrounds, zoos, etc. but many exceptions such as retail for food, pharmacies, hairdressers and the like • from March 20 onwards, it was also forbidden to meet more than three people in public spaces • In addition, all gatherings, even in private with more than five people were prohibited • Restaurants, hotels and gues…	• On March 20, Bavaria enacts an exit restriction that goes beyond the measures adopted by the federal government. Leaving one's home is further restricted. (Repealed May 5) • Restriction of visitation rights March 13-April 19 in hospitals, nursing homes and facilities for people with disabilities in Bavaria. From May 9, visits by a fixed contact person are allowed again • Complete suspension of …	• March 14: In Berlin, all clubs, bars and pubs had to close already on March 14, as well as all cultural facilities, sports fields, fitness studios (Wikipedia) • March 17: Berlin Senate decides to close playgrounds (Wikipedia), most stores were closed by decree (Tagesspiegel) • March 19: Patients in hospitals are not allowed to receive visitors (exception for children under 16) (Wikipedia) • Res…	• March 12: The Ministry of Health prohibits events in Brandenburg with more than 1000 participants until further notice. • March 13: The cabinet decides to close schools and daycare centres from March 18 until the end of the Easter vacations). The start of the summer semester at universities is postponed to April 20. (Brandenburg state government) • Cabinet adopts containment ordinance: from Mar…	• Senate decides on March 10 to cancel large events and other gatherings of people with a minimum of 100 participants • From March 12, there will be no face-to-face events at the state universities in Bremen up to and including April 17 • March 13: In the state of Bremen, schools and daycare facilities will be closed from Monday, March 16 (the measures will apply up to and including April 14) Eme…	• March 13: Start of summer semester postponed to April 20 (University of Hamburg) • On March 14, Hamburg decides to close all cultural facilities • On March 15, Hamburg decreed the closure of all entertainment, educational, sports and recreational venues. The operation of restaurants is allowed to continue under strict measures. • Decision that Hamburg will follow the resolutions of the MPK • Ma…	• On March 13, 2020, it was decided that hospitals may no longer perform medical procedures or treatments unless there is an urgent medical need • On March 13, the Hessian state government decides to impose restrictions on visits to clinics, nursing homes for the elderly and facilities for the disabled • From March 14: Closure of all daycare centres, hotels and supervised elementary schools until…	• 14 March: The state government adopted 10 measures in an emergency procedure: • Events with more than 50 participants are prohibited until further notice • From 16.3-19.4, all day care centres and after school care centres as well as day care facilities, public and public schools, vocational schools and boarding schools are to be closed. Emergency care for children of parents entrusted with tas…	• Large events and religious services are banned • On 11 March, Lower Saxony banned events with more than 1,000 participants, following other federal states in doing so • From March 16: • Closure of retail trade, apart from food supply, pharmacies, banks, weekly markets and the like. • Cultural, sports, recreational and entertainment venues were also closed, and state museums and theatres as well…	• 10 March: All events with more than 1000 participants have to be cancelled (radio essen, Pressestelle NW) • Since 13 March, various packages of measures have been adopted in NW, among others, visits to old people's and nursing homes and clinics have been limited • It was also decided to close primary and secondary schools from 16 March to 19 April, as well as day-care centres and other childcar…	• On 13 March, Rhineland-Palatinate ordered a state-wide school closure from 16 March on, emergency care was set up • As of 18 March, amusement, sports and leisure venues as well as non-system-relevant retail were closed in RP • From midnight on 21 March, all cafés, ice cream parlours and restaurants must also remain closed, as well as spas, and similar establishments, and driving schools, librar…	• 11 March: General decree of the Ministry banning events with more than 1000 participants • On 13 March, Saarland restricted the access to old people's and nursing homes and clinics for visitors • On 13 March, Saarland also became the first German state to decree a state-wide closure of schools and day-care centres from 16 March onwards • from 14 March on, many facilities will be closed, includi…	• Saxony adopts an exit restriction that goes beyond the measures adopted by the federal government, further restricting people from leaving their own homes. In Saxony, this rule was lifted on 20 April (Wikipedia) • 6 March: Saxony bans school trips • 15 March: Saxony bans large events of 1,000 people or more. Larger gatherings of people are prohibited • Schools and day-care centres remain closed…	• 11 March: ST bans large events with over 1,000 participants • 13 March: Closure of schools and day-care centres in ST • 18 March: many shops and establishments will have to close from today • nevertheless, there are exceptions, and restaurants are also still allowed to open. The state government's decree is valid for one month until 19 April inclusive • 19 March: Tourism in ST will be paralysed…	• On 13 March SH ordered a nationwide school closure from 16 March on (emergency care is in place) • from 15 March on, amusement, sports and leisure facilities in SH must close. The operation of hotels and restaurants was still allowed under certain conditions Source: Wikipedia • federal state Ordinance of 17 March 2020: • Prohibition of accommodation for tourist purposes • Travel to SH for touri…	• 17 March: TH ordered a nationwide school closure (with emergency care) • With effect from 25 March, TH ordered to reduce physical and social contact with others except members of one's own household to an absolute minimum and to keep a minimum distance of 1.5m from other persons (except members of the household) Source: Wikipedia
April 2020		• April 1: Nationwide contact restrictions extended until April 19 (mdr.de) • April 15: Federal and state governments agreement: Contact restriction extended to May 3: schools open gradually from May 4, stores under 800 sq. ft. open from April 20 (or later), no major events until August 31 • Beginning April 10: impose of a 14-day domestic quarantine requirement for returnees from abroad Source: W…	• April 29: the closure of schools and daycare centres is extended until May 3 • The exception to opening were extended for all stores with a sales area of less than 800 square feet, as well as car, bicycle and book dealers regardless of size, and for libraries and archives in general Source: Wikipedia	• On April 16, Prime Minister Söder announced gradual relaxations in consultation with the federal and state governments • Outdoors, a contact person from another household is to be permitted • Since April 20, DIY stores, nurseries and garden centres were allowed to open • from April 27 on, stores up to 800 m² in size are allowed to open; department stores and shopping arcades, however, should re…	• April 2: Contact ban is extended in Berlin (Tagesspiegel) • April 9, 2020: New visiting and quarantine rules • April 21: Large event ban • from April 22, retail stores up to 800 square meters in size are allowed to reopen • April 30:Senate decides to reopen playgrounds Source: Wikipedia	• 17 April: Cabinet decides first relaxations from 20 April: smaller stores, museums and exhibition halls are allowed to open under conditions • Schools restart classes on April 27 according to a phased plan • Masks compulsory from April 27 in Brandenburg in stores and public transport Source: moz.de, helmut.barthel, Wikipedia	• April 5: 2G in retail: only vaccinated and recovered people are allowed to shop in many stores. • December: Bremen tightens rules for unvaccinated and in hotspots • December 28: Contact restrictions also for vaccinated and convalescents. The ten-person rule also applies to New Year's Eve, and there may be no large gatherings in public places. Clubs must also close Source: Senate Press Office	• In April 2020, Hamburg introduced mandatory masks (Wikipedia)	• On April 1, a ban on visiting old people's homes came into effect in Hessen • On April 10, entry restrictions in Hessen went into effect, requiring entrants to undergo a 14-day quarantine • April 15: Minister President Bouffier announces that contact restrictions will be extended until at least May 3 • April 15: Large stores are allowed to reopen (with a sales area of up to 800 square meters) •…	• 30 April: The restriction of sales outlets to 800 m² is lifted • Playgrounds can be opened under conditions • The school operation is expanded Source: IHK	• On 1 April, horticultural and DIY stores are allowed to reopen, on 7 April, flower shops are allowed to open • From 7 April: Weddings and funerals with a maximum of ten people are permitted • 15 April: Nationwide agreement on continuation of contact restrictions until 3 May • 16 April; Gradual reopening of schools, emergency care in day-care centres is extended • from 22 April, online classes h…	• 7 April: the universities start the summer semester as an online semester (Radio Hessen) • 16 April: On 20 April, a new Corona Protection Ordinance comes into force in NW, initially valid until 3 May. • from 20 April 2020, in addition to the already known retail establishments, open all bookstores, pet supply stores, DIY stores and garden centres including comparable specialist stores. • In add…	• From 20 April, the first relaxations took place. Zoos and parks were allowed to open • From 27 April (until 8 June) the schools were opened gradually Source: Wikipedia	• On 28 April, the Constitutional Court of Saarland largely suspended the exit restriction applicable to Saarland. The regulation was disproportionate compared to the mere contact restrictions of other federal states (Wikipedia)	• Saxony extends exit restrictions until 20 April • In Saxony, school will gradually resume from 22 April on, first high school graduates will be allowed to return to school (one of the first federal states) • Strict exit restrictions will also be relaxed. At the same time, Saxony is the first federal state to introduce compulsory masks in the retail sector and in public transport Source: mdr.de …	• 1 April: Joint decision by the federal and state governments: Contact restrictions are extended until 19 April • 20 April: Under the new Corona Ordinance in ST, shops with a maximum sales area of 800 square metres are allowed to reopen as of today. larger shops, restaurants and pubs will be closed. Car dealers, bicycle shops, bookstores, hardware shops and still supermarkets are exempt. In addi…		•18 April: New regulation to contain coronavirus from 20 April: • Subject to additional safeguards, the following are approved: • From 20 April opening of: Libraries, childbirth preparation courses, day groups for children and young people with social support needs, car trade • From 24 April opening of: Shops up to a sales area of 800 square metres Source: Press releases Land Thüringen
May 2020		• 6 May 2020: relaxations for stores, outdoor sports, visits to clinics, nursing homes and facilities for the disabled (Wikipedia) • Up to a cap of 50 new infections per 100,000 the federal states have the responsibility for further relaxations. Strengthening of federalism in order to be able to respond precisely to the different situations in each region. The states are given extensive responsib…	• From May 11, a new version of the ordinance allows two households to stay in public spaces • in private space, relatives and members of a household are allowed to meet again in BW • body-related service providers were allowed to open under conditions, sports activities on outdoor sports facilities are allowed again • Religious events are permitted again • From May 18, restaurants and outdoor re…	• Gradual opening of childcare since May; from July 1, 2020, all children will be allowed to return to regular daycare if infection levels allow it • The previous exit restrictions were lifted on May 6. As of May 6, contact with more than one person outside the household is prohibited and the 1.5-meter distance rule remains in effect. Public gatherings are prohibited. In addition to one contact p…	• from May 9, the restriction on the number of square meters when opening retail stores will no longer apply • May 15, 2020: Berlin Senate decides to reopen restaurants and pubs from May 15 (6am-2pm) Source: Wikipedia	• May 5: Hairdressers are allowed to reopen • May 8, 2020: Cabinet decides on further relaxations, for example in contact restrictions. • From May 9, stores are allowed to reopen, for the catering industry this applies from May 15. Training in sports clubs will then also be possible • May 12: Further opening of schools and daycare centres until the summer vacations • From May 15, popular and recr…	• Playgrounds will be reopened from May 6 • May 13: Senate decides on May 8 that visits to nursing homes will be possible again (subject to conditions) from May 13 • May 12: Senate passes gradual opening and relaxations for restaurants and lodging and event businesses • From May 18, restaurants and pubs will be allowed to open if the operators ensure that the rules of the contact ban are respecte…	• May 13: The Senate decides that restaurants may reopen (under conditions) • A maximum of ten people from two households are allowed to meet again • May 18: Visits to nursing homes are allowed again, subject to conditions • May 26: Sports are again permitted indoors (contact-free, 1.5m distance) Source: abendblatt.de, Wikipedia	• May 1: opening of playgrounds, barbershops and cultural institutions • The state government is also allowing religious services to be visited again, as well as nursing homes and homes for the elderly • From May 9, the 800-square-foot sales area limit is no longer in effect; instead, the rule is one customer is allowed for every 20 square feet or part thereof • From May 9, many sports and cultur…	• 4 May: Hairdressers can reopen under certain conditions • School lessons for the 4th grade and examination classes are resumed • Meetings of faith communities are possible again under certain conditions • 7 May: Beauty salons, tanning salons and similar businesses can continue operating under strict conditions • Indoor areas of zoos, animal parks and the like may be reopened • 9 May: Restaurant…	• On 4 May, the state government presented a five-step plan for relaxations in various areas, which was updated on 22 May and 5 June • Stage 1 started on 6 May, Stage 2 on 11 May, Stage 3 on 25 May, Stage 4 on 8 June and Stage 5 on 22 June. • From 6 May, the following will apply in Lower Saxony: Nationwide and in Lower Saxony, religious gatherings are to be permitted again, subject to distance an…	• 1 May: from 4 May, the operation of certain cultural and recreational facilities is possible again such as visits to museums, galleries, landscape parks, music schools, further education institutions, memorials and similar are allowed to reopen under strict hygiene regulations (Pressestelle NW) • May 5: starting on May 10, the general ban on visits to old people's and nursing homes and integrat…	• Since 13 May, catering establishments have been allowed to reopen from 6 a.m. to 10 p.m. and under certain conditions • hairdressers and other personal hygiene service establishments are allowed to reopen under strict hygiene regulations • from 13 May, all provision in public and private educational institutions will be allowed to open • Residents and patients of hospitals and care institutions…	• With the nationwide relaxations from May on, the Saarland Council of Ministers decided on a stricter regulation in the case of a local spread; regional protective measures are to be decided on from an incidence of 35 • From 25 May, the schools open again, but in an alternating model • After the summer holidays, full presence was launched • From 4 May onwards, a cautious return to normality in t…	• At the beginning of May, furniture stores and shopping centres are allowed to reopen under certain conditions, larger shops have to reduce their space to 800 square metres. Zoos will also reopen • In mid-May, restaurants and hotels in Saxony-Anhalt and Thuringia are allowed to reopen, under strict conditions • Day-care centre children and primary school pupils in Saxony will again be cared for …	• 4 May: New Corona Containment Ordinance: Saxony-Anhalt adopts relaxations and is the first federal state to relax contact restrictions. Up to five people are allowed to meet outside, even if they are not part of the same household. It also includes requirements for service providers such as hairdressers and driving schools, which are allowed to reopen from Monday. Church services are also possi…	• 1 May: Amendment of the Corona Ordinance • Staying in public spaces is only permitted alone, accompanied by persons living in the same household and one other person • Public and private events with an attendance of more than 1,000 people are prohibited until 31 August 2020 • Retail shops under 800 square metres may open if the number of customers is reduced to a maximum of one person per squar…	• 2 May: from 4 May on, more branches can open in Thuringia • New regulations: • In exceptional cases, services and other religious gatherings may be attended by more than 30 people in closed rooms. The presentation of a hygiene and protection concept is required • Mourning ceremonies are also permitted in closed rooms. • Clarification that anti-constitutional signs are also prohibited with masks…
June 2020			• June 1: Decree to open cultural facilities with fixed seating for up to 100 people as of June 1 (Wikipedia)	• June 8: Relaxations in Bavaria: • from June 8, outdoor pools, dance studios are allowed to reopen in Bavaria, subject to distance and hygiene requirements • Outdoors, up to 20 people are allowed to do sports together • the rules for catering remain unchanged • the contact restrictions remain unchanged • Relaxations from June 15 onwards: • from June 15, concerts with up to 50 guests (indoors) or…	• From June 2, restaurants and pubs were allowed to open until 11 p.m. • On June 9, the curfew of 11pm was lifted for restaurants, pubs and taverns Source: Wikipedia	• June 3: Educational events at adult education centres and further education institutions under independent sponsorship can now take place with more than five people • June 6, 2020: Cinemas and theatres reopen • June 12, 2020: Cabinet lifts contact restrictions. Public and private events may resume with up to 1,000 people from June 15 • Daycare centres return to normal operations • Only a few re…	• June 9: Bremen Senate decides on restricted regular operation for daycare centres and elementary schools: from June 15, childcare and daycare facilities are to go into restricted regular operation. In addition, half of the students at all elementary schools are to attend school in alternating shifts. As of June 22, face-to-face instruction at elementary schools is to be expanded to four hours o…	• June 18: Childcare opens for all children again (abendblatt.de)	• From June 2, day care centres are allowed to reopen • In addition, extensive opening of workshops for the disabled • From 11 June, groups of no more than 10 people are allowed to meet in public spaces, regardless of how many households they come from • June 22: Attendance classes resume for all grades of elementary schools, but compulsory education remains suspended Source: Wikipedia	• 5 June: • Extension of the contact restriction until 29 June • Staying in the public space is permitted with up to 10 people from any number of households • 13 June: • Theatres and concert halls are allowed to open under conditions • Public houses such as bars are allowed to open under the same conditions as restaurants • Restaurants are now allowed to open until midnight Source: IHK	• From 5 June, pubs, indoor swimming pools and open-air events may open for up to 250 people • 19 June: Cinemas and theatres may open, indoor events up to 250 people possible Source: hannover.de • from 22 June, day care centres for children will be opened and "emergency care" will end (Wikipedia)	• From June 11: • New Corona Protection Ordinance with further facilitations will apply in NW • Strict rules for concerts, private parties, amusement parks and sports clubs will be relaxed (from 15 June) • Certain events with more than 100 persons as well as private festive events with up to 50 persons, for an "outstanding occasion" (such as weddings or birthday parties) are permitted under certa…	• On 10 June, further relaxations came into force: A maximum of ten people from different households are allowed to meet in public spaces • In addition, larger events were permitted, the number of participants was limited to a maximum of 75 people for indoor events (150 people from 24 June) and 250 people for outdoor events • The closing time of the gastronomy is extended to 24 p.m. • Indoor swim…	• From 15 June, events were allowed in closed rooms with up to 50 people and in the open air with up to 100 people. These had to be registered with the local police authority for 10 people or more • For course, training and sports operations as well as for the operation of dance schools, the group size was increased from ten to a maximum of 20 persons • From 29 June, a new ordinance came into for…	• 6 June: In Saxony, further relaxations of the Infection Protection Act come into force. • From the beginning of June, baths, spas and saunas can be visited again Source: mdr.de • There will be further relaxations from 27 June: • Family celebrations are now permitted with a maximum of 100 guests (previously 50) • Visits to clinics, old people's homes and nursing homes are possible again if facil…	• 2 June: Schools and day-care centres resume limited regular operation (mdr)	• federal state Ordinance of 5 June: • Up to ten people from up to two households are allowed to meet for private purposes • Events with more than 250 people are prohibited • Events for more than 50 persons without fixed seating are allowed outside only • Markets and comparable events in public spaces such as trade fairs are allowed outside only (up to 100 participants) • For events in public spa…	• from 1 June: opening of gyms, open-air swimming pools and bathing lakes, club, sports and recreational facilities and services indoors • 9 June: Cabinet approves new Corona Containment Ordinance • Relaxations in contact restrictions: All people continue to be advised to minimise physical-social contact with others • Private parties (e.g. family celebrations, birthdays, weddings) are possible ag…
July 2020				• Relaxations from July 1, 2020: • Cultural events and movie theatres are now allowed 400 people outdoors and 200 people indoors (with designated seating). Without labelling, half the number of participants is allowed • In sports, 200 people are allowed in marked seats. Otherwise, an upper limit of 100 people applies. Spectators are excluded • Meetings and congresses are allowed under the same co…		• July 7: Ban on large events extended • July 15: Facilitation of visits to nursing homes Source: h.m	• July 28: further relaxation of visiting rights in old people's and nursing homes Residents and patients are in principle entitled to visits. The previous restrictions to 2 hours a day and a single person in the course of a week are thus abolished Source: Senate Press Office	• July 16: Sports are allowed again with physical contact and without distance for up to ten people. Indoor swimming pools are allowed to reopen (abendblatt.de)	• July 6: After 4 months, all children are allowed to return to the daycare centres. Normal operation starts again, the restricted regular operation ends • From July 6: Attendance at sporting events and competitions is possible again, provided the three-square-meter rule is observed • Barbecuing and picnicking in public is generally allowed again • From July 15: visits to rehabilitation clinics a…	• 10 July: • The contact restrictions are now only valid as a recommendation • The closing time in restaurants is extended to 2 a.m. • Events are permitted inside with up to 200 people and outdoors with up to 500 people • Trade fairs and exhibitions may reopen subject to conditions Source: IHK	• 14 August: Full class sizes are possible again (hannover.de)	• 28 July: Decision to resume regular childcare operations from 17 August on (NW Press Office)		• From 24 July, up to 35 people may participate in joint contact sports • Events with more than 700 people outdoors and 350 people indoors were also permitted Source: Wikipedia	• A new Corona Protection Ordinance is valid from 18 July and until 31 August • Family celebrations may again take place with up to 100 people and company and club celebrations with up to 50 people • Fairs and folk festivals may take place with a maximum of 1000 visitors (with hygiene concept) • Sports competitions are possible again with an audience (up to 1000 people) Source: sachsen.de	• 2 July: A new Corona regulation is in force in Saxony-Anhalt. Contact bans have been replaced by recommendations. For example, it is recommended to meet only with a maximum of ten people. Private parties are limited to 50 participants. However, if the celebration or event is expertly organised, 250 people are allowed indoors or 1,000 people outdoors. In addition, caterers can again offer a buff…	• 15 July: Amendment of the federal state Ordinance • for events in public spaces with fixed seating, up to 500 people may participate • Events outside closed rooms without seats may take place with 150 persons and inside closed rooms with 50 persons Source: Ministry of the Interior, Municipalities, Housing and Sport People take place	• 27 July: Amendment of the Regulation (Press releases Land Thüringen)
August 2020					• On August 10, normal school attendance resumes in Berlin (Wikipedia)	• August 5: Masks compulsory at schools in Brandenburg • August 10: Schools restart regular classes after summer vacation Source: moz.de			• August 1: Team and school sports are possible again without restrictions (hessenschau.de) • On August 27, Hessen decided to allow sports to take place without spectators until the end of October (Wikipedia)			• 31 August: NW extends the Corona protection order until 15 September • Introduction of a local Corona brake • New rules for the approval of events as well as in schools • It is made clear that for events with 500 or more participants, the organiser must also ensure pandemic-compliant arrival and departure with the hygiene and protection concept. Concepts for events with more than 1,000 particip…	• Aug. 20: the 10th Corona Control Ordinance was extended beyond Aug. 31 to Sept. 15 (federal Government RP)		• After the summer holidays, Saxony's schools are back to normal (mdr.de)			• 19 August: From 30 August, a new corona containment ordinance applies in Thuringia • Innovations: • 1. visits to care facilities and special forms of housing for persons with disabilities: In future, there will be a graduated concept in this area. This means that, in principle, visits will be permitted again. • 2. events and private parties: Publicly funded theatres and orchestras may also resu…
September 2020			• Changes from September 19: • The new regulation implements the decision of the German states to allow audiences at sporting events again on a trial basis, subject to strict conditions. • Spectators must be assigned a fixed seat. They must maintain a minimum distance of 1.5 meters in all directions • The maximum number of spectators permitted is based on the maximum number of spectators permitte…	• September 22: In Bavaria, the ban on alcohol in public is extended, and the closing time is brought forward to 11 p.m. The number of people allowed at private gatherings is again limited, as are visits to hospitals, nursing homes and homes for the elderly (mdr.de) • September 23, 2020 • if the 7-day incidence of 50 new infections per 100,000 p.e. is exceeded, counties are to issue the following…				• September 15: As one of the last restrictions, the ban on prostitution falls in Hamburg (abendblatt.de)	• September 18: Hessen lifts the imposed general restrictions on visits to old people's and nursing homes. This removes binding requirements on the duration and number of visits. (hessenschau.de)	• 4 September: Clubs and discotheques are allowed to open as restaurants, dancing remains prohibited (IHK)	• The nationwide ban on large-scale events was extended until 31 October, but new concepts such as pop-up theme parks were approved for the period from September onwards (Wikipedia)	• 15 September: NW extends Corona Protection Ordinance until 30 September • From 16 September on, sports events or competitions are allowed to have more than 300 spectators, provided that a special hygiene and infection control concept is submitted. For more than 1,000 spectators, an upper limit of one third of the capacity of the sports facility applies as for other events. • 30 September: NW ex…	• 11 September: Decision of the 11th Corona Control Ordinance • Meetings of up to ten persons or a meeting of the members of two households are permitted • In future, events with up to 250 people may be held indoors and up to 500 people outdoors • Large events where contact tracing is not possible remain banned until the end of the year • In future, one person per 5 quadrat metres of sales area m…			• 15 September: The state government in ST decides on further relaxations • Private parties are permitted with up to 50 people • Organised events may take place with up to 500 people, from 1 November with up to 1,000 people • Large events remain prohibited until the end of the year if contact tracing is not possible Source: wochenspiegel.de, mdr.de	• Amendment of the federal state Ordinance of 1 September: • Events for up to 1,500 people are permitted if the following conditions are met • For events with fixed seating, up to 1,500 participants may attend outside and up to 750 persons inside closed rooms • The same numbers of persons apply to public and non-public assemblies Source: Ministry of the Interior, Municipalities, Housing and Sport…	• 30 September: New Corona Ordinance enters into force without significant changes (Press Office of the State of Thuringia)
October 2020		• October 14: Federal and state governments agree on new joint containment rules • In regions with a sharp rise in Corona numbers, private parties are to be limited in future to a maximum of ten participants and two households. • In the gastronomy there is to be a curfew at 11 pm • The regulations are to apply from 50 new infections per 100,000 inhabitants in seven days. Source: mdr, Wikipedia • …	• Changes to October 16: • The changes to the Corona Ordinance School, effective October 16, 2020, will tighten infection control measures at schools in the event that pandemic level 3, a nationwide 7-day incidence of 35 or more new infections per 100,000 population, is declared. In this case, among other things • the extension of the obligation to wear a mouth-nose covering from grade 5 onwards …	• October 15: Bavaria enacts its own stricter regulations (mdr.de) • Traffic light system from October 17 to November 1, 2020. • At incidence above 35 cases (yellow) additional measures such as: • Closing time of the gastronomy and a ban on alcohol sales in gas stations from 23 p.m. • At private parties, only 10 people or members of two households are allowed to gather together •Alcohol ban in pu…	• On October 10, 2020, a curfew for gastronomy establishments at 11 p.m. was again introduced, this also applies to supermarkets and late-night outlets • October 24, 2020: curfew for gastronomy establishments and 5-person limit in outdoor public spaces from 11PM to 6AM were introduced • October 27, 2020: Further restrictions at events, closure of colleges to public traffic October 29, 2020: • Pub…	October 9: Cabinet imposes accommodation ban on guests from Berlin and other Corona hotspots in Germany (moz.de) October 17: Accommodation ban suspended (h.m)	• Oct. 1: Private events may be held with a maximum of 50 people if the incidence is 35 or greater, and with a maximum of 25 people if the incidence is 50 or greater • Oct. 6: Action steps adopted if incidence exceeds 50: • Private parties may only be held with a maximum of 25 people • The limit for all other events will be limited to 100 attendees (For alcohol serving limit 25 people) • In addit…	• On October 12, the mask requirement was extended to 14 selected public streets and squares in Hamburg where masks had to be worn at certain times • On October 16, a curfew (11 p.m. - 5 a.m.) and a ban on alcohol sales were introduced in Hamburg • Private parties outside one's own living space are now only permitted with up to 25 people, in one's own living space with a maximum of 15 people • Ev…	• October 6: Stricter measures are adopted in Frankfurt and Offenbach, such as a 10 p.m. curfew and a ban on alcohol in squares and parks. A short time later, the curfew is moved to 11 p.m. • October 16: Stricter measures in Hesse: Private parties in public spaces are limited to 50 people, contact tracing is strengthened and masking requirements are extended. However, relaxations for stores, mark…		• 8 October: New regulation brings restrictions on private parties (initially valid until 15 November) • There is an upper limit of 25 people on the premises, and 50 people outdoors. • For parties in pubs, restaurants, etc., an upper limit of 100 persons applies. If there are more than 50 people, no pure spirits may be served or consumed after 6 p.m.; alcohol is prohibited after 10 p.m. • 29 Octo…			• From 18 October, new measures were taken. This was followed by a curfew for restaurants, a restriction of the number of participants at events (maximum 100 people) as well as at private parties (maximum 10 people from two households), and an extension of the obligation to wear masks (Wikipedia)	• 31 October: Saxony's government adopts new Corona Protection Ordinance, it applies from 2 to 30 November and implements the outcome of the deliberations of the Conference of Minister Presidents (medienservice, sachsen.de)	• 20 October: Saxony-Anhalt postpones relaxations planned for November • 28 October: Chancellor Merkel and the Minister Presidents of the federal states decide on drastic restrictions to contain the pandemic. Among other things, all gastronomy establishments nationwide have to close from November onwards • 29 October: Saxony-Anhalt will implement the pandemic containment rules agreed by the feder…		• 29 October: In addition to Saxony and Saxony-Anhalt, Thuringia also announces its intention to ease the coming partial lockdown (mdr.de) • 31 October: New Corona Special Ordinance in line with federal and state resolutions enters into force on 2 November and is expected to apply until 30 November • Contact restrictions: • Only relatives from a maximum of two households are allowed to meet in pu…
November 2020	'Lockdown Light' from November 2 to December 15, 2020	• from November 2 on, social contacts will be limited to two households • the gastronomy and tourism industries will have to close during the entire month of November, as will cultural institutions. • Schools, commerce and business, on the other hand, will be kept running Source: Wikipedia • On November 25, the twelfth Conference of Prime Ministers decides to continue the Lockdown Light until Dec…	• Corona ordinance changes from Nov. 2, 2020: • All recreational facilities will be closed • Allowed to remain open, subject to conditions: Flower stores, libraries, retail (max. one person per 10m² of sales area), driving schools, hairdressers and the like. • November 8: Amendment to the Corona Regulation Entry Quarantine: • Quarantine period will be reduced from 14 to 10 days • Corona test for …	• Lockdown Light from November 2: • In private rooms the stay is only permitted with members of the own household as well as additionally the members of a further household as long as the total number of altogether ten persons is not exceeded • It is forbidden to celebrate in public places, as well as events, meetings, gatherings and public festivities • Exceptions are religious services and gath…	• November 2, 2020: • Berlin goes into partial shutdown: restaurants, bars and pubs will be closed. Theatres, operas, concert halls and museums will also close. • Schools, daycare centres and retail, on the other hand, will remain open • November 26, 2020: Berlin tightens the partial lockdown: • Stricter contact restrictions than in the rest of Germany • Private gatherings of no more than 5 peopl…	• November 3: Cabinet decides to reduce quarantine duration to 10 days • November 27: Partial lockdown extended until December 21 • Following rising infection figures, a partial lockdown is also in effect in Brandenburg • Restaurants, cinemas, theatres, museums and fitness studios are closed, hotels and guesthouses are closed • Stricter access restrictions to stores also apply • Contact restricti…			• November 2: Hessen enters partial lockdown like the rest of Germany • November 25: Extension of the partial lockdown Source: hessenschau.de	• 2 November: • Only members of two households with a maximum of ten persons are allowed to meet in public places • Celebrations in public places, in dwellings as well as in private establishments are prohibited • Cosmetic services with the exception of hairdressers and establishments in the therapeutic products sector are prohibited • Restaurants incl. bars, clubs and discotheques and similar es…	• Lower Saxony follows the nationwide partial shutdown • The stay in public should only be permitted with the members of one's own and another household, but in any case with a maximum of 10 persons • Overnight accommodation is only provided for necessary purposes and no longer for tourist purposes • All cultural and other recreational institutions are to be closed. • In addition, recreational an…	• 30 November: NW adopts a new corona protection ordinance, following the measures adopted nationwide on 25 November • The new Corona Protection Ordinance provides for the following measures: • Meetings in public areas are now only permitted with members of one's own household and one other household (up to five people) • An everyday mask must be worn in enclosed public spaces. This also applies …	• 25 November: Extension of the partial shutdown and further measures: • Hotels, restaurants and leisure and cultural facilities will initially remain closed until 20 November • Wholesale and retail remains open with reduced numbers of people in the larger shops over 800m² • Limitation of the number of visitors in old people's and nursing homes: only one person or a maximum of 2 persons from one …	• Another ordinance came into force from 2 November, which included far-reaching restrictions on public life • From 2 November, all recreational facilities had to close again. Recreational and amateur sports were also banned. All entertainment events were also banned. Exceptions were made for religious services in churches, mosques, synagogues, etc. • The catering and hotel industry also had to c…	• from 20 November onwards: Meetings must be limited to 1,000 participants (zeit.de) • 27 November: Saxony introduces regional exit restrictions from December onwards in localities and cities where there are more than 200 new infections per 100,000 p.e. in seven days (mrd.de)	• A "partial lockdown" was implemented across Germany from 2 November, which ST initially resisted due to comparatively low numbers and because it had previously implemented its own rules that differed from the rest of Germany. In the course of October ST changed its course and cancelled the relaxations scheduled until 1 November • 25 November: At the end of November, the partial lockdown was ext…	• Amendment of the federal state Ordinance of 29 November: • Events with more than 100 participants are prohibited • At events in public spaces without seating, only ten people are allowed to participate outside and inside closed spaces • Events such as markets, fairs and comparable events are not permitted • For events with fixed seating, 100 persons may attend outside and inside closed rooms • …	• 29 November: Thuringia implements federal-state decision with new Corona Special Ordinance. The regulations apply from 1 to 20 December 2020 • Further restrictions on contact: Private gatherings with friends, relatives and acquaintances are to be limited to one's own household and one other household, but in any case to a maximum of five persons. Children up to 14 years of age are excluded. • E…
December 2020	Hard Lockdown from December 16, 2020, to March 7, 2021	• Dec. 13: Federal and state governments decide on a "hard lockdown" from Dec. 16 to Jan. 10. • Extensions on Jan. 11 and 25, 2021/ Jan. 18 and Feb. 10, 2021 (abendblatt.de, Wikipedia) • Closures of most stores • Closure of daycare centres and schools or switched to distance learning • Recommendation of home office • Mobility restrictions in areas with high infection rates • Mandatory wearing of …	• From December 1, instead of ten, only a maximum of 5 people from no more than two households are allowed to meet. The exception are children under 14 years and straight relatives, each including life partners. In total, however, there may be no more than 5 people in any case. • from December 1, stores with a sales area of up to 800 square meters may have a maximum of one customer per 10 sq. ft.…	• Bavarian ordinance, effective Dec. 1 through Dec. 20: • A maximum of five people of two households are allowed to meet privately (not counting children under 14) • celebrating in public places is prohibited • December 6: Bavaria again declares a state of emergency and adopts stricter measures, including a ban on going out at night (mdr.de) Proclamation of disaster case, on December 8 further me…		• December 8: Brandenburg extends quarantine ordinance until January 15, 2021 • December 14: Compulsory attendance in schools is lifted one week before the Christmas vacations. After the vacations, schools are to remain closed, with the exception of graduating classes and special schools December 16: Second lockdown in Brandenbur: • Stores must close • Except for Christmas and New Year's Eve, the…	• December 13: Orientation to nationwide resolutions (Senate Press Office)	• from December 1, only a maximum of five people from two households are allowed to meet, not including children up to 14 years of age (abendblatt.de) • Meetings without adherence to the minimum distance were possible for members of a common household, for relatives and in-laws in a straight line and partners and for meetings with members of another household up to five people. • only stores sell…	• December 8: Hessen introduces escalation level "Black": The new level black takes effect in case of a "diffuse infection event". This is given if a city or a district reports 200 new infections per 100,000 inhabitants within the last seven days. Additional measures then take effect, such as a curfew from 9 p.m. to 5 a.m. and a ban on alcohol in public areas. • Dec. 10: Countries agree to lockdo…	• 1 December: all private gatherings in public and private spaces are prohibited, except those of a maximum of five persons from up to two households. From 23 December until the end of 1 January 2021, indoor and outdoor gatherings of up to a maximum of 10 people from more than one household are permitted in the immediate circle of family and friends. • 8 December: • The serving of alcoholic bever…	• 2 December: Restrictions extended until 10 January • 10 December: Exception over the three days of Christmas up to 10 people (close relatives) are allowed to meet • 13 December: Hard lockdown from 16 December • With the decision of the nationwide tightened lockdown as of 16 December, a household in Lower Saxony was allowed to receive a maximum of four persons from the closest family and relativ…	• 1 December: from now on automatic and uniform quarantine rules apply throughout NW • 14 December: NW implements federal lockdown resolutions with a new corona protection ordinance • Basically, all remains the same: but from now on meetings are only permitted with members of one's own and another household up to a maximum of five persons • It remains the procedure that the religious communities …	• 8 December: additional protection measures apply in RP: • A stricter contact limit: One household plus two persons from only one more household • An additional visit in old people's and nursing homes: 1 person for 1 hour per day • A limit on the general opening of shops until 9 p.m. • A ban on the sale of alcoholic beverages between 9 p.m. and 6 a.m. • A curfew with exceptions between 9pm and 5…	• With the Corona Ordinance on 15 December, school operations were largely suspended. Day-care centres were also affected. Emergency care was set up • On 15 December, the rules were tightened again. Extensive contact restrictions were imposed. Exceptions were made for Christmas. • The retail sector also had to close again. Body-related services with the exception of medically necessary treatments…	• from 1 December on, the Corona rules in Saxony will be tightened again. The new measures include a ban on alcohol in public spaces and a curfew if the 7-day incidence value of 200 is exceeded for five days in a row. People in the affected regions are only allowed to leave the house with a valid reason. However, Saxony allows overnight stays in hotels and guesthouses at Christmas for family visi…	• 1 December: At the beginning of December, new rules adopted by the federal government and the federal states come into force. Numerous businesses and establishments must also remain closed in the pre-Christmas period, including cultural venues such as cinemas and museums, as well as gastronomy establishments such as restaurants and bars. The mask requirement now also applies outside shops as we…	• Amendment of the federal state Ordinance for Schools for the period 14 December 2020 to 9 January 2021 • From Year 8 onwards, no lessons or other school events take place during this time. Distance learning is provided • Day care centres and similar commercial childcare facilities are subject to a no-entry rule • Meetings are permitted with persons of one's own household and with up to five per…
2021
January 2021		• 5 January: the federal and state governments agreed to extend the lockdown until 31 January (GEW) • On 18 January, the federal and state governments decided to extend and tighten the lockdown again, initially until 14 February (abendblatt.de, GEW)	• 11 January: Extension and tightening of the lockdown following the decision by the federal government and the Federal states on 5 January 2021 • During the extended curfew from 8:00 p.m. to 5:00 a.m., no study events are possible as a matter of principle • The new Corona Regulation on Entry Quarantine and Testing introduces an additional testing obligation upon entry (two-test strategy) in addi…	• Amendment of the Bavarian Ordinance from 11 January 2021 until 31 January 2021 • Meetings are now only permitted with members of the same household and one other person, as well as associated children up to and including the age of three • Schools remain closed except for emergency care • If the 7-day incidence is higher than 200 new infections, tourist day trips are prohibited for residents of…	• 20 January: Berlin and Brandenburg adopt new measures • Berlin extends and tightens the lockdown • The lockdown, originally scheduled to end on 31 January, will be extended until 14 February • Only parents with system-relevant professions are now allowed to put their children in daycare centres • Masks compulsory on public transport and when shopping • With this, Berlin and Brandenburg are larg…	• 4 January 2021: Staged plan for schools • 5 January 2021: Continuation of the lockdown with further restrictions • 9 January 2021: Due to increasing numbers of infections, contacts are limited to only one more person • 12 January: Residents from areas with high infection rates are banned from tourist travel and sports outside a 15-kilometre radius of their own district/city • Extension of the l…		• From 8 January 2021, contacts beyond one's own household are only permitted with one other person. • 21 January: New Corona Containment Ordinance applies from 22 January • 25 January: Hamburg returns to emergency day care Source: Press Office of Hamburg	• 6 January: Following decisions by the federal and state governments, Hessen has amended and extended measures until 31 January. From 11 January the following applies: • Private meetings may then take place with only one household and one other person. Children count • Pupils are expected to stay away from face-t-face teaching up to grade 6 wherever possible. From Grade 7 onwards, there is dista…	• 10 January: • Restriction of private gatherings to members of one's own household with a maximum of one other person not living in the household • In districts and independent cities, the movement radius can be limited to 15km around one's own place of residence if the incidence exceeds 200 Source: IHK	• 5 January: Countries agree to extend and tighten the lockdown until 31 January • In extension of the previously applicable limitations, private gatherings within the circle of members of one's own household and with a maximum of one other person not living in the household are permitted. For counties exceeding a 7-day incidence of 200 new infections, the Laender will take further measures - in …	• 8 January: Corona Protection Ordinance is amended, the lockdown is extended until 31 January. NW thus implements the decisions taken by the federal and state governments on 5 January • Meetings in public space are only permitted between members of a household and one other person • In the case of educational programmes at universities and other state and non-state extracurricular educational in…	• 5 January: In counties with a 7-day incidence of more than 200, the Federal states will take further measures, such as restricting the movement radius to 15km around the place of residence (federal Government RP) • 8 January: Decision of the 15th Corona Control Order, it extends the winter shutdown in force since 16 December until 31 January. • Further reduction of contacts (one household plus …	• 5 January: The lockdown in Saarland is extended until 31 January, 2 weeks later it is extended until 14 February (Saarbrückener Zeitung) • From 8 January, the graduating classes returned to school (Wikipedia) • 20 January: The Higher Administrative Court of the Saarland temporarily suspends the Corona contact restrictions in the family circle (SZ)	• 5 January: The federal and state governments agree on an extension and tightening of the lockdown. What is new is that one may only meet with one other person who does not belong to one's own household • In regions with an incidence above 200, the permitted radius of movement is limited to 15 kilometres • Saxony extends lockdown regulations and tightens contact restrictions from 11 January. Peo…	• 8 January: For the period from 11 January to 31 January, the state government decided to tighten containment measures, which included movement restrictions in districts with a 7-day incidence value of over 200 for more than five days in a row. Restriction of movement radius to 15km from the municipal boundary unless there was a valid reason. • 20 January: Only surgical or filter masks may be us…	• 8 January: new national ordinance: • Gatherings and meetings in public and private spaces for private purposes are only permitted with persons of one's own household regardless of the number of persons and with one other person of another household • Otherwise, the rules of the Corona Ordinance of 14 December remain in force Source: Ministry of the Interior, Local Government, Housing and Sport	• 9 January: Federal and Federal states decision: Special Ordinance to be extended with additional measures until 31 January 2021 • Furthermore, the following additional regulations will apply from 10.01.2021: • Private gatherings are only permitted with members of one's own household and with persons for whom custody or rights of access exist, as well as additionally with only one person from ou…
February 2021		• From 6 February to 21 May 2021, the new entry regulation of the federal government will apply, which regulates registration, testing and proof obligations as well as quarantine regulations after entry in a uniform manner throughout Germany, which was previously the responsibility of the individual states (sachsen.de) • 10 February: the lockdowns was extended on the MPK conference until 7 March …	• Changes from 1 February: • Daycare centres, primary schools and all secondary schools will remain closed until 14 February 2021 • Visitors are only allowed to enter hospitals after a negative antigen test and wearing respiratory protection that meets the requirements • On 11 February 2021, the state-wide exit restrictions in BW will be lifted. If the 7-day incidence rises to more than 50 new in…	Amendment of the Bavarian Ordinance of 12 February: • The night curfew applies from 10pm to 5am from a 7-day incidence of more than 100 per 100,000 p.e. From 22 February, the following applies: • If the 7-day incidence is below 100, alternate teaching takes place at the following schools: • Grades 1-4 of primary schools • Years 1-4 of the special schools • in the final years of all other schools …	• 22 February: Gradual opening of schools in Berlin and Brandenburg. Initially, in addition to the graduating classes, only the children in grades 1 to 3 are partially taught again at school (rbb)	• 12 February: Lockdown extended until 7 March • Primary schools start alternate teaching from 22 February (m.h) • 22 February 2021: Primary schools reopen with alternating lessons (moz.de) • 22 February: Gradual opening of schools in Berlin and Brandenburg. Initially, in addition to the graduating classes, only the children in grades 1 to 3 are partially taught again at school. (rbb)				• 14 February: Hairdressers may reopen from 1 March under certain conditions • 26 February: Establishments in the therapeutic products sector may also open for treatments that are not medically necessary • public consumption of alcohol is now only prohibited in locations determined by the competent authority Source: IHK	• 10 February: Extension of measures until 7 March • Contact restrictions (One household plus one person) remain in place • large parts of the retail trade, body-related services and gastronomy remain closed • Sales outlets for plants may reopen • Due to the new virus variant, the quarantine duration is increased from 10 to 14 days • Shortening to five days is only possible with a PCR test Source…	• 13 February: NW extends Corona rules initially until 21 February • 19 February: Adaptation of the Corona Regulation • The state government has adapted the existing Corona Ordinances to the decisions taken at the last Minister Presidents' Conference with the Chancellor. Source: NW Press Office	• 11 February: Primary schools start with alternate teaching, the classes of the orientation level are to follow in March • 26 February: 16th Corona Control Ordinance adopted, from 1 March the following measures apply: • Appointment Shopping: Commercial establishments may open for agreed individual appointments • Hairdressers are allowed to open under certain conditions • the outdoor areas from z…	• 10 February: In Saarland, the lockdown is extended until 7 March (SZ) • From 22 February, day-care centres opened in normal operation (Wikipedia) • The primary schools start again with face-to-face teaching, but initially with alternating teaching (SZ)	• Early holidays start for pupils at the beginning of February • The lockdown in Germany is extended until 7 March • After the graduating classes, day-care centres and primary schools also open on 15 February • With the new Corona Protection Ordinance, the counties and independent cities have the possibility to abolish the 15-kilometre rule from 15 February Source: mdr.de	• 11 February: Saxony-Anhalt extends the Corona Lockdown until 10 March. This is three days longer than the federal and state governments had agreed (mdr.de)
March 2021		• From 1 March, hairdressers are allowed to open again (abendblatt.de) • 4 March: The Bundestag again establishes an "epidemic situation of national importance". This allows the government to issue decrees without parliamentary approval (Weser Kurier) • 8 March: Federal and federal governments decided on gradual relaxations depending on a stable incidence • With regard to schools and day-care cen…	• Changes from 1 March: • Hairdressers are allowed to reopen • The sale of plants and other horticultural products, including the necessary accessories, in nurseries, flower shops, tree nurseries, garden markets and garden centres of DIY and markets is possible again. • Changes on 8 March: At their meeting on 3 March, the federal government and the Federal states agreed on gradual, incidence-depe…	• from 1 March, hairdressers are allowed to reopen if the staff wear masks • Flower shops, garden markets, nurseries and the like are allowed to reopen • If the incidence is below 100, music lessons are allowed On 5 March 2021, the exit restriction will be lifted from 8 March 2021 and subsequent measures have been established: Incidence between 35 and 100 per 100,000 population: • Meetings of mem…	• From 9 March, all primary school pupils return to school • From 17 March, classes ten to 13 also return to the schools (tip Berlin) • child care centres start their regular operation from 19 March (rbb)	• 1 March: Hairdressers, garden centres and flower shops are allowed to reopen (moz.de) • 6 March: Retail, museums, body-related services may reopen from 8 March with conditions (m.h)	• 10 March: Museums in Bremen are allowed to reopen • 26 March: Bremen issues a general decree on the Corona emergency brake if the incidence value of 100 is exceeded for 3 days. Bremen thus follows the decision of the federal and state governments of 22 March. It is limited in time until 18 April March. If the value is exceeded, the following rules apply: • Appointment shopping is suspended • Mu…	• 1 March: unlike other federal states, Hamburg initially refrains from opening schools and day-care centres (abendblatt.de) • 4 March: First opening steps, lockdown extended in principle until 28 March • All contacts that are not absolutely necessary should be avoided. If necessary, private meetings of a maximum of 5 persons between one's own household and another household are possible • From n…	• 1 March 2021: Hairdressers in Hessen are allowed to reopen • 4 March: Lockdown is extended but with exceptions. Bookshops, flower shops and garden centres are allowed to reopen. In principle, the lockdown will be extended until 28 March Source: hessenschau.de	• 1 March: • Hairdressers, garden centres and DIY stores may reopen subject to conditions • If the incidence is less than 35 for seven consecutive days, beauticians, chiropodists and similar may open • 8 March: • Body-related services are allowed to reopen nationwide subject to conditions • Retail trade: Bookshops are allowed to open under certain conditions and all retail trade under certain con…	• From 1 March, hairdressing salons are allowed to reopen • 3 March: Lockdown was extended until 28 March • The possibility of private meetings will be extended again on 8 March: Meetings of one's own household with another household are now possible but limited to a maximum of five persons • If the 7-day incidence is below 35, the possibilities of private meetings can be expanded • If, on the ot…	• 5 March: Adjustment and extension of the Corona Protection Order and cautious opening steps until 28 March. • Adaptation to the decisions of the consultations between the Federation and the Federal states • Meetings in public spaces are now also possible with a maximum of five people from two households, in addition to the constellations already permitted • Stationery shops, bookshops, flower s…	• 5 March: • Shops are allowed to open. For the first 800 square metres of sales area, one customer per 10 square metres applies initially; from 801 square metres, one customer per 20 square metres may shop • Staying in public spaces as well as private gatherings taking place in one's own home or other own enclosed premises shall be restricted to persons of another household in addition to the me…	• 1 March: In addition to hairdressers, garden centres and nurseries are also allowed to reopen in their outdoor areas. In retail, so-called appointment shopping is possible again • On 8 March, the schools start alternating classes again, first the fifth and sixth grade students may return to school Source: SZ • A general opening of the schools outside of the emergency care took place on 15 March…	• Hairdressers and chiropodists are allowed to open under certain conditions, regardless of the extension of the lockdown. Driving schools are also allowed to reopen • 3 March: Federal and state governments agree to extend the lockdown until 28 March Source: mdr.de	• Despite the increase in new infections, the first openings were implemented on 1 March. Primary and special schools as well as day-care centres resume operations • DIY stores, flower shops, bookstores and driving schools were also allowed to open again • From 8 March, with a nationwide incidence below 100, libraries, archives, galleries, museums and memorials were also authorised to reopen subj…	• 6 March: Amendment of the Corona (Openings) Ordinance: • Opening for retail: For retail outlets, the number of customers is limited to one person per ten square metres of sales area. If the sales area exceeds 800 square metres, the number of customers for the sales area exceeding 800 square metres shall be limited to one person per 20 square metres. • In the case of services involving physical …	• Land Ordinance of 31 March: • Contact restrictions Shared residence is only permitted with members of one's own household and additionally with a person from outside the household • Events are prohibited • A public or non-public assembly that takes place in enclosed spaces with more than 30 people must be reported to the competent authority • If the 7-day incidence exceeds five consecutive days…
April 2021	'Bundesnotbremse' [federal pandemic emergency brake] from April 23 to June 30, 2021	• 21 April: The Bundestag passes a federal emergency brake, which comes into force on 24 April (expiring on 30 June at the latest) against the third Corona wave. • If a district or an independent city exceeds an incidence of 100, nationwide measures will apply there in future: • Staying in public is restricted between 10 pm and 5 am. Between 10 p.m. and midnight, unaccompanied walking or jogging …	• 1 April: Ministry of Culture announces: No face-to-face classes after the Easter holidays (from 12 April), admission of final year classes, emergency care 1st to 7th grade • In addition to the requirements in the country's Corona Ordinance, the following requirements apply to events organised by churches and religious and faith communities for the practice of religion, as well as events in the …	Changes from 28 April: Bookshops, florists, garden shops may open without consideration of incidence (Wikipedia)	• From 1 April: Introduction of compulsory masks in many areas such as public transport, care facilities, doctors' surgeries and partial introduction of compulsory testing (Berliner Zeitung) • 21 April: The Corona emergency curfews passed by the Bundestag will apply in Berlin and Brandenburg from 23 April. For Berlin, the curfews are new • Contact restrictions, restriction of shopping facilities …	• 17 April: Stricter emergency brake applies in Brandenburg as early as Monday (19.4) in districts and independent cities with an incidence of 100 on three consecutive days: A nightly curfew of 10pm to 5am applies in the areas. If the incidence exceeds 200, day-care centres and primary schools will close for distance learning (state of Brandenburg). • 21 April: The Corona emergency brake passed b…	• From 24 April, the Federal Emergency Brake will apply (Senate Press Office)	From 2 April, a night-time curfew is in force from 9pm to 5am, to be lifted on 11 May (Source: Wikipedia) • 16 April: Corona Containment Order extended until 2 May • From 23 April, new rules will apply for residents of full inpatient care facilities - expansion of visiting possibilities: Daily personal visits will be made possible from the end of next week within the framework of the usual visiti…		3 April: In the case of private contacts, persons for whom custody or rights of access exist now also count as members of the household 24 April: • In districts/towns with an incidence above 100 on three days, stricter access restrictions of 1 child/in per 20 sqm (up to 800 sqm) or per 40 sqm (over 800 sqm) apply from the day after next • The non-contact practice of individual sports alone in pai…	• in April 2021, a night-time curfew automatically came into force in Lower Saxony in all districts and independent cities that reported a seven-day incidence above 100. The basis for this was the so-called federal emergency brake, which became legally effective on 22 April 2021 (Wikipedia) • 22 April: A significant change is the night curfew from a seven-day incidence of 100 in a district or cit…	• 15 April: NW extends corona protection ordinance and measures until 26 April • 23 April: Corona emergency brake now regulated by federal law, NW adapts Corona protection ordinance Source: NW Press Office		• On 25 March, the government of Saarland announced that it would relax the Corona restrictions for gastronomy, sports, culture as well as private meetings from 6 April (other federal states are not relaxing yet). • The so-called traffic light model (Saarland model) should lead to a relaxation in three stages and assumed a comprehensive testing obligation • The Saarland model was cancelled out by…	• 22 April: General decree on the temporary complete closure of day-care centres and schools (sachsen.de)	• 13 April: The Corona Ordinance in Saxony-Anhalt is extended by three weeks until 9 May to bridge the time until a new nationwide Infection Protection Act comes into force. According to Minister President Haseloff, however, there will be some changes. • 23 April: The so-called emergency brake takes effect at the weekend. In districts and cities that have an incidence of 100 for three days in a r…	• 16 April: Amendment of the Corona Regulation • In the general education schools, lessons for pupils from year 7 onwards take the form of alternating lessons • There is no face-to-face teaching at the vocational schools yet • The operation of restaurants outside closed rooms is permitted with prior reservation of appointments and as long as the guests are seated at fixed places Source: Ministry …	• 16 April: Amendment of the Regulation: • In addition to vaccinated and recovered persons, only tested persons are allowed access to shops, facilities, events, meetings or classroom teaching at general and vocational schools, universities, extracurricular institutions and the like, and are allowed to use services. • In rural districts and independent cities, if the incidence exceeds 100, its onl…
May 2021		• 13 May: The federal government adopts a new entry regulation which overrides state regulations: • When entering Germany with a previous stay in a risk area, high-incidence area or virus variant area within the last ten days, the following obligation applies in principle: • go directly home or to other accommodation at the destination upon arrival, and • to isolate themselves there for ten days …	• May 9: Fully vaccinated and cured receive relief. Convalescents, vaccinated and convalescents may, for example, go shopping again or stay overnight at outdoor or hotel events (GEW). • In regions with an incidence value below 50, schools return to regular attendance. With an incidence between 50 and 100, primary schools can return to face-to-face teaching Source: GEW • General amendments to the …	Amendment to the Ordinance, valid from 6 May: • For vaccinated and recovered persons, the curfew and contact restrictions no longer apply. Both groups of people are not taken into account when determining the number of participants at private meetings Changes valid from 21 May for tested, vaccinated and recovered persons: • the staging of cultural events in the open air with fixed seating for up …		• 11 May 2021: Cabinet approves gradual relaxation of Corona rules • Outdoor gastronomy, tourist overnight stays and open-air culture possible with stable 7-day incidence below 100 from 21 May (state of Brandenburg) • 18 May: Quarantine ordinance is lifted; from 13 May, the federal entry ordinance applies (state of Brandenburg) • 31 May: Face-to-face teaching possible at primary schools, secondar…	• 4 May: Senate passes amendments to Corona ordinance: vaccinated and convalescents no longer need tests • 18 May: Senate passes relaxations for sports and visits to care facilities: Non-contact outdoor sports are possible with up to ten adults, young people can play sports with up to 20 people. In care facilities, the health authority can in future lift the measures restricting visits or set mil…	• On 12 May, the night-time curfew and the mask requirement in playgrounds will be lifted • 18 May: Senate approves further openings, effective from 22 May: • The contact limit is extended to five persons from two households, not including children up to 14 years of age • Retail is opened with a person limit based on the sales floor, combined with (digital) contact tracking. A daily rapid test is…	• 12 May: The Hessian Corona Cabinet approved far-reaching relaxations in a phased plan. In counties with a persistent incidence below 100, schools, restaurants and hotels can open under conditions (hessenschau.de) • 26 May: The measures of the step-by-step plan adopted a fortnight ago are extended until 27 June (Press reports Hesse)	• 1 May: Test exemption for vaccinated persons • 9 May: Entry restrictions to MV are lifted for persons with full vaccination protection • 13 May: • the exemption from the entry ban to MV now also applies to convalescents. The exemptions from the testing requirement also apply to entries from international risk areas. Instead of the test certificate, a vaccination or convalescent card can also be…	• On 15 May, the Lower Saxony cabinet decided on a Corona Step Plan 2.0. The decisive difference to the first step plan is that a change from one step to the neighbouring step was possible in both directions. It provided for 3 stages: • 1) from an incidence of 10-35 • 2) Incidence from 35-50 • 3) Incidence over 50 Source: Wikipedia • 10 May: New state ordinance relaxes regulations in municipaliti…	• 26 May: New regulations in the Corona Protection Ordinance (3 stages) • At incidence of 50-100 (level 3) • Meetings in public space are allowed without limit for relatives from two households • Classroom instruction without limitation by person or content, inside with test • Music lessons with singing/wind instruments inside with 5 people • Outdoor events with up to 500 people (seating plan) an…	• In districts and independent cities where the federal emergency brake does not apply, a graduated concept of opening strategies is to take effect on 12 May • If the federal emergency brake does not take effect, the entire trade can reopen from 12 May • Overnight stays in holiday flats and the like are allowed again • Contact-free sports practice is also possible again in sport • From 21 May, cu…	• From 24 May, beach and outdoor pools were allowed to reopen, sports activities were also possible again (with testing) • The indoor restaurants and cafés were also allowed to reopen on 31 May • Overnight stays in hotels and guesthouses as well as on campsites are also possible again under certain conditions • Also, on 31 May, schools in the Saarland return to full face-to-face teaching Source: …		• 20 May: The state government has announced further relaxations in the Corona pandemic. From Tuesday after Whitsun (25 May), gyms and sports studios will be allowed to reopen if the incidence is below 100 for five consecutive working days. Indoor swimming pools may also be visited again then. Hotels and restaurants may reopen their indoor areas until 10 pm. Cultural institutions are also allowed…	• 11 May: Amendment of the Corona Regulation • Meetings and gatherings for private purposes are permitted with persons of one's own household, one other person and with up to five persons of one's own household and one other household • For events without fixed seating, up to 25 persons may participate outside closed rooms • For meetings, up to 250 people are allowed outside and up to 50 people i…	• new corona Ordinance from 5 May: • Staying in public spaces is only permitted alone, accompanied by persons living in the same household and one other person. • Public and private events with more that 1,000 persons are prohibited • In districts and independent cities where an incidence value of 100 is not exceeded, joint stays, events and gatherings to attend a funeral shall be permitted with …
June 2021			• Changes from 7 June: • New regulations in the opening stage 1: • Events that serve the maintenance of work, service or business operations or social welfare are allowed with up to 100 participants outdoors and with up to ten participants indoors, even if they are not mandatory. • Lecture and information events can be held outdoors with up to 100 participants • Outdoor tourist events such as nat…	From 7 June applies: • if the 7-day incidence is between 50 and 100, meetings with the members of one's own household and additionally the members of two other households are allowed, as long as the total number of ten persons is not exceeded • Public and private events: For 7-day incidence between 50 and 100, up to 25 people are allowed indoors and up to 50 people are allowed outdoors and For in…	• from 4th of June: • Contact restrictions: indoors 5 persons from two households, outdoors 10 persons from three households • Events: outdoors up to 500 persons (from 250 persons generally compulsory testing, below depending on hygiene concept), indoors: up to 100 persons (from 11 compulsory testing). Exceptions: with more people possible with mechanical ventilation and according to hygiene fram…	• 1 June: Cabinet approves far-reaching relaxation of Corona rules • from 3 June, up to two households (no person limit) or up to ten people are allowed to meet again. Birthdays, weddings and the like can be celebrated with up to 30 people indoors and with up to 70 people outdoors • Shopping in shops is possible without prior appointment • Indoor restaurants and outdoor swimming pools can open un…	• From 1 June, visits to hospitals are possible again, but with restrictions (with negative test, FFP2 mask and 1.5m distance) • 10 June: Cultural, sporting and other indoor entertainment events, as well as theatres, cinemas, opera houses, concert halls and restaurants are also allowed to open indoors until 1am • 15 June: Senate passes new Corona ordinance to come into force on 21 June: • Instead…	• At the beginning of June 2021, all shops and outdoor restaurants in Hamburg will reopen (Wikipedia) • 8 June: Further openings from 11 June: • The contact restriction is adjusted to allow private gatherings of up to five people indoors and up to 10 people outdoors, regardless of the number of households involved. Children under 14 years of age as well as fully vaccinated and recovered persons a…		• 1 June: • Cultural exhibitions, museums and memorial sites as well as similar institutions, libraries, archives may open under conditions with compulsory testing • Theatres, concert halls, operas and similar institutions may open with case-by-case approval and testing requirement • Individual sports are allowed with up to 10 people from five households in and on all public or private sports fac…	• With effect from 1 June, a level 0 was added (incidence up to 10) (Wikipedia) • further relaxations since 4 June: • if the 7-day incidence was below 35 for five working days, further relaxations have been in place since 4 June, according to the general order: • Shops can reopen in full, access restrictions no longer apply • Indoor areas in restaurants can open completely, the testing obligation…	• 24 June: NW extends Corona Protection Ordinance until 8 July (NW Press Office)	• From 2 June, hotels and outdoor pools are allowed to open • Indoor restaurants and indoor cultural offerings such as theatres, opera houses, cinemas and museums are also open again with negative test results everywhere where the federal emergency brake does not apply • Contact limit five persons from five households • Opening of recreational facilities such as mini-golf courses or amusement par…	• From 25 June, cultural events with up to 500 people outside and 250 people inside were possible again (Wikipedia)	• 30 June: Thuringia and Saxony submit new Corona ordinances. In addition, the federal emergency brake expires (mdr.de) • From 30 June, family celebrations outside the private sphere are permitted, e.g. in public houses with up to 100 people • Music clubs with an approved hygiene concept but without dancing are also allowed to open • Otherwise, all other provisions of the currently applicable Cor…	• 2 June: Saxony-Anhalt residents have been able to enjoy more freedom again since 2 June. The state government has relaxed the Corona restrictions in the area of leisure and sport. In future, anyone sitting outside in a restaurant will no longer need a negative test. Outdoor swimming pools are allowed to open - without compulsory testing. More is now possible in the area of sports, such as cours…	• 25 June: Amendment of the Corona Ordinance: • At events, up to 500 people may participate outside and up to 250 people may participate inside closed rooms. Inside closed rooms, a mask must be worn (not at private celebrations) and only tested persons may participate. • For assemblies, up to 500 people are allowed outside and up to 250 inside, inside participants have to wear a mask • The square…	• 1 June: Amendment of the Regulation • Vaccinated and recovered persons are not taken into account when limiting contacts • If the incidence exceeds 100, meetings are allowed only with another household • If this is not the case, it is permissible to stay together with up to two persons from outside the household (indoors) or with up to 4 persons (outdoors) • If the incidence value is below 50, …
July 2021			• 1 July: the Federal emergency brake ends (GEW) • Change from 1 July: • In hospitals and nursing homes, patients are allowed one visitor per day, not counting those who have been vaccinated or convalesced • Access for visitors and external persons only with a negative Covid 19 test (if not vaccinated or recovered) no more than 48 hours beforehand and wearing a respiratory mask • No test is requi…		• From 3 July, the contact restrictions outside will no longer apply • From 10 July: No contact restrictions outside but private parties indoors are limited to 50 people, outdoors to 100 • organised events are now possible indoors with 1000 people, and with mechanical ventilation and a hygiene concept with up to 2000 people • Outdoor events are also permitted with 2000 people if the hygiene conce…	Strong relaxations were introduced on 29 July 2021: For example, public contact restrictions were lifted and recovered, vaccinated or tested persons could largely participate in normal public life again. (Wikipedia) • 28 July: Cabinet approves new Corona Contact Ordinance • Events in the cultural, recreational and sports sectors, for example, are possible with more than 1,000 visitors, subject to…			• 19 July: Amendments to the Corona Protection Ordinance: They apply in counties and independent cities with an incidence below 35: • Events from 25 persons: • Events can take place with more participants without a permit. In enclosed spaces, the upper limit is raised from 250 to 750 participants. Outdoors, 1,500 participants will be possible in future instead of the previous 500. Vaccinated and …			• 7 July: NW adapts Corona protection ordinance: In regions with incidences of 10 or less, existing measures will be reduced to the bare minimum. It is initially valid until 5 August • For example, contact restrictions are omitted in the regions of incidence level 0 • If the incidence level 0 also applies to the country, the mask obligation basically only applies in public transport and in trade …	• From 2 July: 3G rule and relaxations in RP: Up to 25 people from different households can meet again. Private parties are possible for up to 100 guests, but the 3G rule applies inside, i.e. access only for vaccinated, recovered or tested people. • Events are possible again with up to 350 people inside and up to 500 people outside; masks are compulsory inside • Large events are possible again wi…	• From 9 July, discotheques and clubs were also allowed to reopen (Wikipedia)		• 14 July: New Corona rules apply in Saxony-Anhalt from 14 July. The main changes are relaxations in the compulsory testing and at sporting events (mdr)	• 22 July: Amendment of the Corona Regulation • Gatherings and meetings in public or private spaces are permitted with up to 25 people • The limitation of participants at events does not apply, a mask must be worn inside closed rooms. • The limit on participants is also lifted for assemblies • Events such as events, large fairs, festivals or public festivals can take place under certain condition…	• 27 July: Thuringia's Corona Rules are extended almost unchanged from August (Press office Land Thüringen)
August 2021		• From 16 August, the new regulations will apply, lifting the vast majority of restrictions, especially for vaccinated and recovered persons (BW Archive, Wikipedia) • the countries will provide in terms of the 3G rule (access only for vaccinated, recovered or tested persons) by appropriate regulations or orders from 23 August at the latest. For unvaccinated persons, tests shall be a prerequisite …	• On 10 August 2021, the federal and state governments agreed to adjust the Corona restrictions. Above all, for fully vaccinated as well as recovered persons, the vast majority of restrictions will be dropped from 16 August. Likewise, in Baden-Württemberg, the previous four incidence levels will be dropped • However, the obligation to wear a mask in its current form remains in force for all • In …		17 August: Berlin implements the decisions of the Minister Presidents' Conference (Senate Chancellery Berlin)	• 24 August: Update of the Corona Contact Ordinance • From 13 September, if the continuous seven-day incidence is above the value of 20, testing is compulsory for outdoor events with more than 500 simultaneous participants • For events without entertainment character in closed rooms (e.g. club meetings), the upper limit of persons, but which is subject to the so-called 3G rule (vaccinated, recove…		• Since the end of August, the 2G option applies to all public facilities. This means that all restaurants, clubs, theatres, museums and similar establishments can request that only the vaccinated and recovered are granted access. (Wikipedia)			• 3 August: Closure of discos, clubs and shisha bars lifted • 10 August: Federal states conference agrees on new rules: According to the so-called 3G rule, only vaccinated, recovered and tested persons are to be granted access to certain facilities or events in future. • 3-G rules for Lower Saxony from 25 August, valid until 22 September • the restrictions on private contacts are lifted as far as…	• 17 August: New Corona Protection Ordinance: NW implements decisions of the federal and state consultations. It will initially apply up to and including 17 September • now there is now only one incidence value left (35) that triggers the application of stricter measures • In view of rising infection figures, the Corona Protection Ordinance provides for an obligation to submit a negative rapid an…	• 19 August: Decision of the 25th Corona Control Ordinance • In general, the 3G rule applies indoors from an incidence of 35 • Applies to visits to hospitals, old people's and nursing homes and facilities for the disabled, indoor catering, participation in events and festivals, the use of body-related services and accommodation. • For indoor sports, the testing obligation is incidence-independent…			• 23 August: From 23 August, the so-called 3G rule is to take effect again. For many indoor activities, visitors must be vaccinated, recovered from Covid-19 or tested negative. The rule already applies from an incidence of 35 (mdr)
September 2021			• 11 September: The country's Corona Ordinance was extended until 20 September • Changes from 14 September: Reduction of the period of segregation for close contacts and household members from 14 to 10 days • Possibility of free testing for close contacts and household members Persons from day 5 by means of PCR test and from day 7 by means of rapid test. • Changes from 21 September: Face-to-face …	Change with effect from 20 September: Employees - unless vaccinated or recovered - are only allowed to access to day-care facilities if they provide negative test evidence three times a week (Wikipedia)	• From 2 September, a combination of the following three indicators will be displayed in Berlin's Corona traffic light: • 7-day incidence as an important early and comparative factor <35 / 35-100/ >100 per 100,000 p.e. • 7-day hospitalisation incidence as an indicator of disease severity, ranges <4 / 4-8 / >8 per 100,000 p.e. • ITS utilisation as a proven indicator of impending health system over…	• 14 September: Cabinet adopts new contact ordinance, which comes into force on 16 September and applies up to and including 13 October • With the new Corona regulation, the seven-day hospitalisation incidence becomes the new leading indicator for assessing the pandemic situation. In addition, the 2G rule will be introduced in Brandenburg as an option for certain sectors, such as indoor catering,…	• 28 September: Senate passes the 29th Corona Ordinance, in which the stage model is anchored. The level (0-3), whereby the incidence of hospitalisation is now the guiding factor, determines which infection is present. Depending on the level, there are restrictions on events and on covering the mouth and nose (Senate Press Office)	• On 7 September, masking requirements, distance rules, restrictions on the number of participants and curfews will be abolished in 2G facilities (Wikipedia) • 17 September: Adaptation and extension of the Containment Ordinance • A maximum of 50 persons may participate indoors and 100 persons outdoors, not including fully vaccinated and recovered persons. In enclosed spaces, only persons who have…	• 16 September: 2G rule in Hesse: Event organisers and private operators in Hessen have the option to only allow vaccinated and recovered people into their shops. This 2G option is part of the new Corona regulation. Visitors will then not be required to wear masks and will not be subject to distance rules. (hessenschau.de)		• 21 September: New Corona ordinance brings more freedoms at 2G, the ordinance initially applies until 10 November. The ordinance creates possibilities at events to grant more freedom for recovered and vaccinated persons • Irrespective of the warning level, organisers may restrict access to events or facilities and establishments to people who have recovered or have been vaccinated (2.G. Regulati…	• 10 September: As a result of the changes in the federal Infection Protection Act, NW has updated the Corona Protection Ordinance. This is valid until 8 October • From now on, the evaluation of infection incidence will be based on a comprehensive consideration of the three leading indicators now provided for in the federal law: the 7-day incidence, the 7-day hospitalisation incidence (cases of C…	• 7 September: Council of Ministers adopts 2G+ system and new Corona warning levels: Main factor for taking action is hospitalisation incidence and intensive care bed occupancy. Unlimited gatherings will be possible for vaccinated and recovered people, to which a certain contingent of unvaccinated people can join. • Shops, restaurants, hotels, theatres and cinemas to remain open, even with rising…	• 2 September: The state government announces to simplify provisions of the Saarland model (SZ) • On 29 September, the state government surprisingly announced far-reaching relaxations within the framework of the "Saarland Model plus", for example, the obligation to wear masks indoors was abolished from Friday 1 October if it is ensured that all persons comply with the 3G rule. • In private, all c…		• 14 September: Saxony-Anhalt's state government has decided on a so-called 2G option model. With it, restaurateurs and event organisers can decide to admit only vaccinated and recovered guests. In return, restrictions - such as distance rules, mask requirements and upper limits for persons – will be dropped. The new regulation is valid until 7 October (mdr)		• 3 September: Amendment of the Regulation: • Attendance of attendance courses at universities, examinations and the like is permissible for vaccinated and recovered persons as well as tested persons • 17 September: General Corona Rules are extended until 17 October Source: Press releases Land Thüringen Press office Land Thüringen)
October 2021			• 4 October: child care centres are allowed to start regular operations again, care can be provided again without group restrictions (GEW) • 15 October: 2G option model is introduced • No mask requirement for customers/visitors/participants at basic level with 2G option model • No admission ban for children and young people up to and including 17 years of age with 2G option model. Young people up…	• From 1 October, clubs and similar recreational facilities are allowed to open, subject to compliance with the 3-G rule (recovered, vaccinated and tested) (Wikipedia)	• 5 October: Berlin opens the 2G model to hotels, accommodation establishments, holiday homes and similar facilities, as well as museums, galleries and memorials, libraries and archives • For events with more than 2000 people present at the same time, no upper limit of people applies under 2G conditions • Dance entertainment and similar enterprises that take place in closed rooms may only be open…	• 5 October: Extension of the third contact order until 9 November and the incidence threshold for compulsory testing is increased from 20 to 35. • For open-air events, the person limit for compulsory testing will be increased from 500 to 1,000 Source: State of Brandenburg		• 19 October: Extension of the Corona Containment Ordinance, initially valid until 20 November • The optional 2G access model is expanded • In future, the application of this access model will in principle also be possible in the retail trade as well as in the area of personal care and personal hygiene services, i.e. for example in the hairdressing trade. However, 2G access models are not possibl…	• 12 October: New relaxations for Hesse: In the retail sector, businesses can choose whether to apply the 2G rule and then waive distances and the mask requirement in return (hessenschau.de)	• 8 October: Introduction of a 2-G option model (IHK)				• Far-reaching restrictions (including contact restrictions) fell with the introduction of the Saarland Model Plus in accordance with the 3G rule on 1 October 2021 (Wikipedia)		• 8 October: In Saxony-Anhalt, the current Corona Ordinance is extended until 12 November (mdr.de)		• 1 October: Amendment of the Ordinance: • Organisers and operators may, for the purpose of staging events, including exhibitions and the like, cultural events or the operation of discotheques, dance clubs and the like, restrict the access of guests and visitors according to one of the option models ("2G or 3G) irrespective of applicable warning levels • If the regulation 2G is chosen, the obliga…
November 2021		• 24 November: The new Infection Protection Act comes into force, which among other things provides for 3G at the workplace, in buses and trains, so access is only granted to vaccinated, recovered or tested persons (Weser Kurier) • the "epidemic situation of national importance" is repealed • The home office obligation, which was abolished on 1 July, comes into force again Source: Wikipedia	• 13 November: the regulation was extended until 25 November 2021 (BW Archive) • 24 November: The previous level plan is extended by another level. The new "alert level II" applies from an occupancy of 450 intensive care beds with COVID-19 patients or a 7-day hospitalisation incidence above 6. • For the warning and alert level, the 7-day hospitalisation incidence is adjusted to 1.5 and 3, respect…	Change from 6 November: Increase of the quarantine period for close contacts to at least 7 days; in regions with a high incidence of infection, the quarantine period is always ten days, without the possibility of free testing. Amendment, valid from 16 November: Access to restaurants and hotels is only possible for vaccinated and recovered persons and children under 12 years of age On 24 November,…	• From 15 November, the tenth amendment regulation applies. It provides for the following essential changes: • Under 2G condition: staff who have contact with clients must be vaccinated, recovered or tested no more than 24 hours beforehand • In addition to areas previously covered by the 2G condition, this now also applies to the following areas: • For events in closed rooms (exception: teaching)…	• Cabinet approves new Corona Containment Ordinance, which comes into force on 15 November, initially valid until 5 December • There are areas where the 2G rule is mandatory and areas where organisers can opt for 2G as an option • Binding 2G regulation in the following areas: Restaurants, accommodation, coaches, theatres, concert halls, opera houses and cinemas, fun and leisure pools, clubs and s…	23 November: Senate decides to adapt Bremen's Corona Ordinance (Senate Press Office)	• 16 November: Hamburg Senate extends 2G rule to more areas, areas include: • body-related services (except: hairdressers, chiropody, medical treatments) • Gastronomy (also catering areas in institutions and at Christmas markets) • Clubs, bars, discos, dance events • Indoor sports, swimming pools, gyms • Recreational choirs and orchestras Source: Press Archive Hamburg	• 18 November: Tightening of Corona measures: Tougher rules now apply in the workplace. Only vaccinated, recovered or negatively tested persons are to be allowed access to the workplace • 30 November: Hessen decides on restrictions for the unvaccinated, so they no longer have access to many places Source: hessenschau.de	• 13 November: • In general, from level 3 (orange) of the Corona traffic light MV onwards, there is a 2G obligation in the area from indoor catering, events and celebrations, various cultural and leisure facilities (including theatres, cinemas, museums, cultural exhibitions, concert halls, libraries), sports studios, swimming pools, discotheques, clubs and bars. • 18 November: • on 25 November, t…	• 10 November: Tightening of the Corona Regulation • With the Lower Saxony Corona Ordinance, which came into force on 10 November, stricter limits will come into force in some areas Source: hannover.de	• 23 November: New Corona Protection Ordinance from 24 November • The state government is thus implementing the resolutions of the MPK • Introduction of 2G rules in the cultural and leisure sector • 2G-plus rule in facilities with a high incidence of infection such as clubs, dance events and the like • Supplementation of 3G regulations: In the area of non-leisure-related facilities and events, ex…	• 2 November: Decision of the 27th Corona Control Ordinance (comes into force on 8 November) • As numbers rise, there will be restrictions for the unvaccinated • Compulsory testing for non-vaccinated staff in hospitals as well as care facilities and facilities for integration assistance and similar facilities • The regulation on the restriction of contact in public spaces is omitted • The same ap…	• 18 November: Saarland announces that it will implement the planned tightening of the Corona rules more quickly. Just two days later, a 2G rule applies indoors, only vaccinated and recovered persons are allowed access to restaurants and indoor events (SZ)	• 5 November: The central point of the new Corona Protection Ordinance is the blanket extension of the 2G rule in parts of public life. With this, only vaccinated and recovered people have access such as indoor restaurants, discotheques or leisure and cultural facilities. The 2G rule also applies to large events with more than 1,000 visitors (zeit.de) • 22 November: A partial shutdown comes into …	• 13 November: New Corona rules in Saxony-Anhalt from 13 November. Among other things, there are innovations in the compulsory testing for nursing staff and in the compulsory use of masks at schools. The new Corona protection regulation is valid up to and including 17 December. • 24 November: Stricter Corona measures have been in force in Saxony-Anhalt since 24 November. In many public areas, onl…	• 20 November: Amendment of the Corona Control Ordinance: • At gatherings and meetings for private purposes inside closed rooms, a maximum of 10 persons who have not been vaccinated or recovered may participate. The same applies to events, gatherings as well as restaurants and in recreational and cultural facilities (indoors). Source: Ministry of the Interior, Local Government, Housing and Sport	• 24 November: Regulation: • In the following facilities (enclosed spaces), contact tracking of guests, customers; users and visitors must be ensured: in facilities and services serving recreational purposes, in extracurricular educational services, in commercial accommodation services, in gyms and saunas, in swimming and leisure pools as well as spas, in restaurants, in discotheques and the like…
December 2021		• For from 4 December 2021, the federal and provincial governments decide to extend the 2G and 2G+ regulations in view of the high infection levels • Agree on 2G access regulation irrespective of incidence for retail, recreational and cultural facilities, 2G+ may be mandated on a supplementary basis • In addition, contact restrictions for the unvaccinated: Private gatherings in both public and pr…	• Changes from 4 December: • Baden-Württemberg will extend the 2G and 2G+ regulations from 4 December 2021 in line with the decisions of the federal and state governments. Due to the high infection levels, the state is making use of the option agreed in the federal-state switch to introduce stricter rules in certain areas. In doing so, BW is explicitly using the leeway provided by the resolution …	Amendments, valid from 4 and 8 December 2021 respectively: • From 4 December, the contact restriction for persons who are neither vaccinated nor recovered was changed • Spectators are no longer admitted to major supra-regional sporting events • From 8 December, the 2G rule also applies in shops (except in shops for daily needs) Changes from 15 and 20 December respectively: • The contact restricti…	• From 21 December: Orientation towards amendment ordinance of the federal and state governments (Berlin Senate Chancellery)	• 14 December: Brandenburg tightens Corona rules, implementing tightening measures agreed upon by the federal and state governments on 2 December. The amended regulation comes into force on 15 December and is initially valid until 11 January 2022. • Meetings in private as well as in public spaces, which are not exclusively attended by vaccinated and recovered persons, are only permitted with the …	3 December: Implementation of MPK decisions from 6 December: • Unvaccinated persons may meet at private gatherings only with their own household and two other persons from another household • In warning levels 2 and 3, the 2G model also applies in the retail sector, with the exception of shops for daily needs • From an incidence of 350 within seven days, clubs, discotheques, festival halls and si…	• 3 December: Hamburg Senate implements MPK resolutions • Strict contact restrictions apply to unvaccinated persons. Private gatherings in public or private spaces involving unvaccinated and unrecovered persons shall be restricted to the person's own household and a maximum of two persons from another household. Children up to the age of 14 and persons who cannot be vaccinated for medical reasons…	• 5 December: 2G in retail: Only vaccinated and recovered people are allowed to shop in many shops • 14 December: Hessen tightens rules for unvaccinated and in hotspots • 28 December: Contact restrictions also for vaccinated and convalescent persons. The ten-person rule also applies to New Year's Eve; there may be no large gatherings in public places. Clubs must also close Source: hessenschau.de	• 1 December: • If a district or an independent city is assigned to warning level 4 (red) for at least seven consecutive days and there is a threat of further congestion of the health system in this district or city, public access to the following facilities and services is prohibited until 15 December 2021: • Cinemas, theatres and similar tourism-related services, swimming pools, club sports, fi…		• 3 December: The state government implements yesterday's decisions of the Minister Presidents' Conference (MPK) on contact reduction and adapts the Corona Protection Ordinance accordingly • Contact restrictions for unvaccinated people: People who are neither fully vaccinated nor recovered may only meet members of their own household and a maximum of two people from another household at private g…	• 2 December: Nationwide resolutions on major events and retail trade • Access to cultural and recreational facilities and events: Contrary to the federal government's 2G line, RP maintains the stricter line that wherever a mask cannot be worn, a test is required even for vaccinated and recovered persons (2G plus). • Nationwide, 2G rules are extended to retail regardless of incidence • Contact re…		• 10 December: Saxony has extended the Corona containment measures into January. Among other things, contact restrictions will be tightened from Monday • 22 December Following the federal-state agreement, Saxony adapts its emergency ordinance Source: mdr.de	• 6 December: Stricter Corona rules apply in Saxony-Anhalt. According to the new ordinance, only vaccinated and recovered persons may enter retail shops with immediate effect. Exceptions apply to basic supply shops such as supermarkets and drugstores. Strict contact restrictions also apply to the unvaccinated. For example, only persons from one household are allowed to meet with up to two other p…	• 3 December: Amendment of the Corona Control Ordinance: • Retail outlets may only be entered by vaccinated and recovered persons Source: Ministry of the Interior, Local Government, Housing and Sport	• 23 December: Private gatherings in public or private spaces are limited to ten people if unvaccinated individuals attend (Thüringen.de)
Sources		https://de.wikipedia.org/wiki/COVID-19-Pandemie_in_Baden-W%C3%BCrttemberg#Gesetze	https://www.baden-wuerttemberg.de/de/service/aktuelle-infos-zu-corona/uebersicht-corona-verordnungen/archiv-der-aenderungen-der-corona-verordnungen	https://de.wikipedia.org/wiki/COVID-19-Pandemie_in_Bayern	https://interaktiv.tagesspiegel.de/lab/ein-jahr-corona-in-berlin/	https://de.wikipedia.org/wiki/COVID-19-Pandemie_in_Brandenburg	https://de.wikipedia.org/wiki/COVID-19-Pandemie_in_der_Freien_Hansestadt_Bremen	https://de.wikipedia.org/wiki/COVID-19-Pandemie_in_Hamburg	https://www.hessenschau.de/panorama/corona-jahresrueckblick-1-und-ploetzlich-ist-pandemie,corona-teil-1-jahresrueckblick-100.html	https://www.ihk.de/schwerin/recht/recht-hinweise-zum-corona-virus/archiv-aenderungen-corona-regeln-4978436	https://www.hannover.de/Leben-in-der-Region-Hannover/Gesundheit/Gesundheitsschutz/Coronavirus-in-der-Region-Hannover/Meldungen-zum-Coronavirus/Archiv/Chronik-Corona-Regeln-in-Niedersachsen/Chronik-Verordnungen-April-2021-11.-Dezember-2021	https://de.wikipedia.org/wiki/COVID-19-Pandemie_in_Nordrhein-Westfalen#Februar_2020	https://www.rlp.de/suche?tx_solr%5Bpage%5D=23&tx_solr%5Bq%5D=2020+corona+&tx_solr%5Bsort%5D=changedAsc+asc	https://breaking-news-saarland.de/vom-patient-null-bis-heute-die-chronik-der-corona-krise-im-saarland/	https://www.mdr.de/nachrichten/sachsen/corona-virus-sachsen-chronik-rueckblick-100.html	https://www.mdr.de/nachrichten/jahresrueckblick/corona-nachrichten-jahresrueckblick-chronologie-100.html	https://www.mdr.de/nachrichten/jahresrueckblick/corona-nachrichten-jahresrueckblick-chronologie-100.html	https://www.mdr.de/nachrichten/jahresrueckblick/corona-nachrichten-jahresrueckblick-chronologie-100.html
		https://de.wikipedia.org/wiki/COVID-19-Pandemie_in_Deutschland#Erster_Lockdown_ab_M%C3%A4rz_2020	https://de.wikipedia.org/wiki/COVID-19-Pandemie_in_Baden-W%C3%Bcrttemberg		https://de.wikipedia.org/wiki/Liste_der_infolge_der_COVID-19-Pandemie_erlassenen_deutschen_Gesetze_und_Verordnungen#Berlin	https://www.moz.de/nachrichten/brandenburg/corona-in-brandenburg-die-corona-krise-in-brandenburg-eine-chronologie-der-pandemie-55374707.html	https://www.senatspressestelle.bremen.de/pressemitteilungen/senat-beschliesst-weitere-massnahmen-zur-eindaemmung-des-infektionsgeschehens-344998?asl=bremen146.c.25714.de	https://www.abendblatt.de/hamburg/article231673307/corona-hamburg-chronologie-ein-jahr-covid-19-infektionen-lockdown-impfstoff-todesfaelle-uke-tschentscher-gastronomie.html	https://www.hessenschau.de/panorama/corona-jahresrueckblick-2-die-schwere-zweite-welle---und-eine-grosse-hoffnung,corona-teil-2-jahresrueckblick-100.html	https://www.regierung-mv.de/Landesregierung/stk/Presse/?id=158508&processor=processor.sa.pressemitteilung	https://www.hannover.de/Leben-in-der-RegionHannover/Gesundheit/Gesundheitsschutz/Coronavirus-in-der-Region-Hannover/Meldungen-zum-Coronavirus/Archiv/Chronik-Corona-Regeln-in-Niedersachsen/Chronik-Verordnungen-April-2021-11.-Dezember-2021	https://www.radioessen.de/artikel/die-corona-krise-in-nrw-eine-chronik-der-ersten-sechs-monate-694781.html	https://www.allgemeine-zeitung.de/panorama/aus-aller-welt/corona-chronik-1-april-bis-30-juni-2021-1513361	https://de.wikipedia.org/wiki/COVID-19-Pandemie_in_Rheinland-Pfalz#Reaktionen_und_Ma%C3%9Fnahmen	https://www.mdr.de/nachrichten/jahresrueckblick/corona-nachrichten-jahresrueckblick-chronologie-100.html	https://www.coronavirus.sachsen.de/archiv-der-abgelaufenen-amtlichen-bekanntmachungen-7295.html?_cp=%7B%22accordion-content-9415%22%3A%7B%220%22%3Atrue%2C%222%22%3Atrue%2C%224%22%3Atrue%2C%2216%22%3Atrue%7D%2C%22previousOpen%22%3A%7B%22group%22%3A%22accordion-content-9628%22%2C%22idx%22%3A17%7D%2C%22accordion-content-9628%22%3A%7B%2217%22%3Atrue%2C%2218%22%3Atrue%7D%7D#a-9627	https://www.schleswig-holstein.de/DE/landesregierung/ministerien-behoerden/IV/Service/GVOBl/gvobl_node.html?gtp=%2526305556c4-d1d7-49a0-9ce8-86e9ebc152a8_Dokumente%253D2#paginationNumbers_305556c4-d1d7-49a0-9ce8-86e9ebc152a8	https://thueringen.de/verkuendungen
		https://www.mdr.de/nachrichten/jahresrueckblick/corona-chronik-chronologie-coronavirus-102.html#sprung0	https://de.wikipedia.org/wiki/Corona-Verordnung_(Baden-W%C3%BCrttemberg)		https://www.berliner-zeitung.de/news/corona-berlin-lockerungen-regeln-maerz-li.144037	https://helmut-barthel.de/wichtige-informationen-zum-coronavirus-sars-cov-2/		https://www.hamburg.de/pressearchiv/	https://de.wikipedia.org/wiki/COVID-19-Pandemie_in_Hessen#Reaktionen_und_Ma%C3%9Fnahmen_in_Hessen		https://de.wikipedia.org/wiki/COVID-19-Pandemie_in_Niedersachsen	https://www1.wdr.de/nachrichten/themen/coronavirus/ticker-archiv-corona-virus-nrw-januar-100.html		https://www.saarbruecker-zeitung.de/saarland/landespolitik/saarland-chronik-fuer-das-jahr-2021-zwischen-lockdown-und-einer-reise-ins-all_aid-64918407	https://www.coronavirus.sachsen.de/archiv-der-abgelaufenen-amtlichen-bekanntmachungen-7295.html?_cp=%7B%22accordion-content-9415%22%3A%7B%220%22%3Atrue%2C%222%22%3Atrue%2C%224%22%3Atrue%2C%2216%22%3Atrue%7D%2C%22previousOpen%22%3A%7B%22group%22%3A%22accordion-content-9628%22%2C%22idx%22%3A17%7D%2C%22accordion-content-9628%22%3A%7B%2217%22%3Atrue%2C%2218%22%3Atrue%7D%7D#a-9627	https://www.wochenspiegel-web.de/wisl_s-cms/_wochenspiegel/7409/Saalekreis/63028/Vorsichtige_Corona_Lockerungen_in_Sachsen_Anhalt.html		https://thueringen.de/medien/medieninformationen/seite-5?tx_news_pi1%5BoverwriteDemand%5D%5Bmonth%5D=05&tx_news_pi1%5BoverwriteDemand%5D%5Byear%5D=2020&cHash=aebd8eef93f3c077b07d7c26f1320a64
		https://archiv.cdu.de/corona/chronik	https://www.gew-bw.de/aktuelles/detailseite/corona-rueckblick-2020		https://www.rbb24.de/panorama/thema/2020/coronavirus/beitraege/chronik-coronik-ausbruch-coronavirus-pandemie-rueckblick-timeline-berlin-brandenburg.htm/pagenumber=14.html	https://www.rbb24.de/panorama/thema/2020/coronavirus/beitraege/chronik-coronik-ausbruch-coronavirus-pandemie-rueckblick-timeline-berlin-brandenburg.htm/pagenumber=14.html			https://hessen.de/presse/massnahmen-verlaengert-und-kontakte-weiter-eingeschraenkt			https://www.land.nrw/pressemitteilungen?search=&field_related_topics%5B12%5D=12&sort_by=combined_date&start_date=01.03.2020&end_date=31.12.2021&items_per_page=60&sort_order=DESC&page=10		https://www.saarland.de/DE/portale/corona/service/rechtsverordnung-massnahmen/rechtsverordnung-massnahmen_node.html?gts=%2526a5246240-c929-4d64-b9d2-85fd721c4654_list%253DdateOfIssue_dt%252BascAlle%20Verordnungen%20zum%20download	https://www.saechsische.de/plus/lockerungen-corona-sachsen-beschraenkungen-landesregierung-kontaktsperre-treffen-5210469.html	https://www.mdr.de/nachrichten/sachsen-anhalt/corona-aktuelle-entwicklungen-chronologie-100_page-2_zc-ad1768d3.html
		https://www.abendblatt.de/hamburg/article231673307/corona-hamburg-chronologie-ein-jahr-covid-19-infektionen-lockdown-impfstoff-todesfaelle-uke-tschentscher-gastronomie.html			https://www.rbb24.de/politik/thema/corona/beitraege/2022/03/berlin-massnahmen-verlaengert-infektionsschutzgesetz-bund.html	https://msgiv.brandenburg.de/msgiv/de/presse/pressemitteilungen/?skip30488=300								https://www.saarbruecker-zeitung.de/saarland/landespolitik/saarland-chronik-fuer-das-jahr-2021-zwischen-lockdown-und-einer-reise-ins-all_aid-64918407	https://medienservice.sachsen.de/medien/news/238781
		https://www.bundesregierung.de/breg-de/suche/bundesweite-notbremse-1888982			https://lsb-berlin.net/aktuelles/coronavirus-lage/chronik-der-pandemie/										https://www.medienservice.sachsen.de/medien/news/242402
		https://de.wikipedia.org/wiki/Viertes_Gesetz_zum_Schutz_der_Bev%C3%B6lkerung_bei_einer_epidemischen_Lage_von_nationaler_Tragweite#Inhalt			https://www.berlin.de/rbmskzl/aktuelles/pressemitteilungen/2021/pressemitteilung.1086291.php										https://www.zeit.de/politik/deutschland/2020-11/corona-regeln-querdenken-demo-leipzig-sachsen-massnahmen-versammlungen?utm_referrer=https%3A%2F%2Fwww.google.com%2F
		https://www.baden-wuerttemberg.de/de/service/presse/pressemitteilung/pid/neue-corona-regeln-ab-dem-27-dezember-2021/			https://www.tip-berlin.de/stadtleben/politik/lockerungen-berlin-corona-regeln-10-juli/										https://www.l-iz.de/melder/wortmelder/2020/06/Neue-Corona-Schutz-Verordnung-gilt-ab-30-Juni-2020-337299
		https://www.weser-kurier.de/deutschland-welt/chronologie-der-corona-pandemie-in-deutschland-in-stichpunkten-doc7jd14620fah1fdvk6evk			https://www.berlin.de/rbmskzl/aktuelles/pressemitteilungen/2021/pressemitteilung.1116852.php										https://www.zeit.de/news/2021-11/05/sachsen-setzt-ab-montag-2g-regel-in-einigen-bereichen-um
		https://www.gew-bw.de/aktuelles/detailseite/corona-rueckblick-2020			https://www.berlin.de/presse/pressemitteilungen/index/search/page/9?institutions%5B%5D=Presse-+und+Informationsamt+des+Landes+Berlin&institutions%5B%5D=Senatskanzlei+-+Wissenschaft+und+Forschung
		https://www.rbb24.de/panorama/thema/2020/coronavirus/beitraege/chronik-coronik-ausbruch-coronavirus-pandemie-rueckblick-timeline-berlin-brandenburg.htm/pagenumber=14.html
		https://www.google.com/url?sa=t&rct=j&q=&esrc=s&source=web&cd=&ved=2ahUKEwiyp6ykoYj-AhWGHewKHX7MD0QQFnoECAsQAQ&url=https%3A%2F%2Fwww.bundesregierung.de%2Fresource%2Fblob%2F974430%2F1949532%2Fd3f1da493b643492b6313e8e6ac64966%2F2021-08-10-mpk-data.pdf&usg=AOvVaw1HkI7ke-qw0VSTL_0fZ3_8
		https://www.berlin.de/rbmskzl/aktuelles/pressemitteilungen/2021/pressemitteilung.1161245.php
		https://msgiv.brandenburg.de/msgiv/de/presse/pressemitteilungen/?skip30488=280
		https://www.senatspressestelle.bremen.de/pressemitteilungen/land-bremen-setzt-weitere-massnahmen-zur-eindaemmung-des-infektionsgeschehens-um-346261?asl=bremen146.c.25714.de
		https://www.swp.de/panorama/corona-beschluesse-22-03-2021-neue-regeln-gipfel-lockdown-ostern-ausgangssperre-schule-test-treffen-urlaub-55849222.html
		https://www.land.nrw/pressemitteilungen?search=&field_related_topics%5B12%5D=12&sort_by=combined_date&start_date=01.03.2020&end_date=31.12.2021&items_per_page=60&sort_order=DESC&page=7

## Sheet: 2022-2023_English
COVID-19-related policy measures in Germany and the German federal states, 2022–2023
Month	Nationwide Lockdown	Germany	Baden-Württemberg (BW)	Bayern [Bavaria] (BY)	Berlin (BE)	Brandenburg (BB)	Bremen (HB)	Hamburg (HH)	Hessen (HE)	Mecklenburg-Vorpommern (MV)	Niedersachsen [Lower Saxony] (NI)	Nordrhein-Westfalen [North Rhine-Westphalia] (NW)	Rheinland-Pfalz [Rhineland-Palatinate] (RP)	Saarland (SL)	Sachsen [Saxony] (SN)	Sachsen-Anhalt [Saxony-Anhalt] (ST)	Schleswig-Holstein (SH)	Thüringen [Thuringia] (TH)
2022
January 2022		• January 3: School has started in several federal states after the Christmas vacations (mdr) • January 4: The federal and state governments want to take action against the new Omicron variant with stricter access rules to restaurants and relaxed quarantine rules (Weser Kurier) • January 7: Federal and state governments agree to introduce the 2G+ rule for visiting a restaurant or pub. In addition…	• 10 January 2022: Introduction of a compulsory test offer and a weekly test obligation for children in day-care centres. In schools, a daily test offer and also a daily test obligation for pupils will be regulated for the first week of school. • Change from 12 January: Adjustment of quarantine and isolation regulations: • The isolation obligation of positively tested persons ends after 10 days w…	19 January: The Bavarian Administrative Court overrules the 2G rule in retail (mdr)		• 17 January: The state government amends the Corona ordinance in line with the federal-state decision of 7 January, i.e. 2G+ applies in restaurants and masks are compulsory in public transport. (state of Brandenburg)	• 18 January: Senate passes 30th Corona Ordinance • The Senate resolves that the 2G-plus rule will apply in gas catering, cultural and recreational facilities, regardless of the warning level, until 13 February • In addition, the new regulations on isolation and quarantine adopted by the MPC will apply from 18 January. Source: Press office of the Bremen Senate	• In catering, culture and indoor sports, 2-G-Plus will apply from 10 January 2022 – but not in retail trade • In the following facilities and for the following offers, a mandatory two-G-Plus access model is introduced for: • General events, tourist city tours and harbour tours, trade fairs and exhibitions as defined by the Trade Regulation Act, personal care and hygiene services (not in hairdres…	• 16 January: The Hessian state government has adapted the current Corona Ordinance to the current resolutions of the Conference of Minister Presidents • The main changes include: • Standardisation and shortening of quarantine periods • Incidence-independent Hesse-wide introduction of the 2G-Plus rule in indoor gastronomy (2G in outdoor gastronomy) • Alignment of maximum event sizes to 1,000 part…	• From 12 January 2022, the Corona traffic light system will be adapted • Adjustment of the segregation time in case of infection: • In principle, isolation is only mandatory for 10 days instead of the previous 14 days from the time of a positive test result • this period of segregation can be shortened by the competent health authority if the person concerned can present negative test evidence a…	• 25 January: Decision that the 2G regulation for the use of outdoor sports facilities is suspended (Lower Saxony)	• 11 January: Adaptation of the Corona Protection Ordinance to implement the decisions of the federal and state governments. • With the amendment of the ordinance, the so-called 2G+ rule also applies in the catering industry • Boosted persons are exempted from the testing obligation, they do not need a daily test in areas where 2G+ applies • The same applies to people who have recovered from an i…	• From 31 January 2022, changed Corona rules will apply in RP in some areas • No quarantine for boostered contacts and equivalent persons (recovered or fully vaccinated within 3 months after recovery and second vaccination) • 7 days quarantine with negative citizen test for unvaccinated non-Boostered contacts and all infected persons • 10 days quarantine without testing for unvaccinated/unbooster…	• Nationwide reduction of quarantine time from 14 days to 10 days (Forum - the weekly magazine) • 13 January: Amendment of the Corona Regulation • Medical mouth-nose covering must be worn in all enclosed spaces • Contact restrictions • Persons who have not been vaccinated or have recovered are only permitted to stay together in public spaces, in privately used rooms and on privately used land, in…	• 12 January: New Corona measures from 14 January 2022 due to changes in the Corona Emergency Ordinance • In addition to the 3G and 2G rule, the 2Gplus rule will be made mandatory for a number of facilities and services. Access to and use of the corresponding services remains restricted to recovered and vaccinated persons, but they must also be able to prove a negative test on the same day. • The…	• 17 January: Saxony-Anhalt's government decides in a special session not to introduce 2G-Plus in gastronomy. The current Corona regulation in Saxony-Anhalt is to be extended by ten days. • 25 January: Saxony-Anhalt extends Corona rules • Saxony-Anhalt is sticking to the current Corona rules and extending the state regulation until 23 February. Thus, the state continues to rely on 2G rather than …	• 3 January: State government decides to amend the Corona Ordinance, further measures from 4 January 2022, it will apply until 18 January: • It applies: • The contact restrictions of a maximum of ten people also apply in public spaces • The maximum number of participants at events is limited to 50 (indoor areas) or 100 persons (outdoor). Exceptions are events where the spectators are predominantl…	• 3 January: Thuringia starts distance learning, but other states start face-to-face teaching • 7 January: Thuringia's Prime Minister Bodo Ramelow announces that there will be no 2G+ regulation in restaurants Source: mdr • 21 January: Amendment of the Third Corona Ordinance • For areas with 2G-Plus access restriction, there is no testing obligation for vaccinated and recovered persons • The limit…
February 2022		• February 2: The German states agree on a uniform maximum limit of 50 percent or 10,000 spectators in stadiums (mdr). • February 8: Several states, such as Brandenburg, Mecklenburg-Vorpommern, Schleswig-Holstein, Bremen and Hamburg, abolish 2G in retail stores.In central Germany, however, state governments still maintain access restrictions in stores. (mdr) • February 16: Federal and state gover…	• Changes from 9 February: • In Alert Level I, 3G is not applicable to retail. • At public events such as theatre, opera and concert performances, film screenings, city tours and information, company, club and sporting events and congresses, more visitors are permitted in alert level I. • In doing so, Baden-Württemberg is implementing a resolution of the Conference of Heads of State and Senate Ch…	• Changes with validity from 9 February: There are further relaxations, e.g. unvaccinated people are allowed to go to the hairdresser again if they present a negative test, the baths as well as thermal baths and saunas become accessible under the conditions of 2G, the curfew regulation in the gastronomy is dropped. (Wikipedia) • Change with effect from 17 February: • Further relaxations come into…	• 1 February: Senate passes fourth ordinance amending the Infection Measures Ordinance: • Repeal of the obligation to track contacts in restaurants, leisure and cultural facilities, gyms and the like. In addition, vaccinated and recovered people where 2G+ applies no longer need a test for 3 months (berlin.de) • The regulation for large outdoor events (maximum 3000 people) is adapted to the effect…	• 8 February: Brandenburg adjusts Corona ordinance and abolishes 2G rule in retail sector • Instead, the FFP2 mask obligation applies throughout the retail trade • 3G instead of 2G on outdoor sports facilities • Abolition of the so-called "hotspot regulation", so that there is no longer a next exit restriction for unvaccinated persons • The 2G+ rule still applies in the catering trade • Prohibiti…	• 8 February: 2G rule in retail and contact detection in catering and at events abolished • 17 February: Following the MPK resolutions of 16 February, the Senate decides that the contact restriction for vaccinated persons, will no longer apply, so vaccinated persons may also meet with more than ten persons. As soon as an unvaccinated person attends a meeting, the contact restrictions for unvaccin…	• 8 February: Hamburg abolishes the 2G rule in retail (mdr) • 19 February: New regulations of the Containment Ordinance come into force: • Private gatherings of vaccinated and recovered persons are no longer subject to any limitation • The ban on the sale of alcohol and the curfew in restaurants are abolished • In enclosed spaces of museums, memorials, archives, exhibition halls, libraries, zoolo…	• 5 February: Hessen state government amends corona protection ordinance • the following rules will apply from 7 February until 6 March 2022: • For public events, for example cultural and sporting events, the following applies irrespective of incidence: • Outdoors: max. 10,000 participants/audience, from the 250th place max. 50 percent capacity, 2G over 10 participants/audience, 2G Plus over 250 …	8 February: MV abolishes the 2G rule in retail (mdr) • 5 February: • The following innovations come into force as a result of the latest amendment to the Corona state Ordinance M-V: • Adjustment regarding 2G plus rule in gastronomy: • Even private gatherings as a closed society may only take place in warning level 2 (yellow) with the 2G plus rule and a maximum of 10 vaccinated or recovered person…	• From 24 February, relaxations come into force in Lower Saxony: • Contact restriction: The modified Contact Restrictions implements an essential part of the decision of the Federal Chancellor and the heads of government of the countries of 16 February 2022. The contact restriction in the private sphere for fully vaccinated or recovered persons is completely eliminated. • Also planned for the fut…	• 19 February: NW adapts the Corona Protection Ordinance from 19 February. With this, the state government implements the opening perspective jointly decided by the federal and state governments on 16 February. • Removal of entry restrictions in the retail sector • Lifting of contact restrictions for convalescents and vaccinated persons • Non-contact outdoor sports and body-related services under…	• 16 February: MPC announces that Corona restrictions will be phased out (3 steps): • In a first step, private meetings for vaccinated and recovered persons will again be possible without limitation of the number of participants. Due to the particular vulnerability of the unvaccinated, the existing restrictions for these persons will remain in place until 19 March 2022. As soon as an unvaccinated…	• 8 February: The state government has amended the Corona Ordinance. According to this, the upper limits for the number of visitors at events will be increased, in halls to 2,000, outdoors to 10,000 (Forum - the weekly magazine) • 11 February: New Corona Ordinance comes into force, allowing significantly more spectators at events again (up to 2000 visitors) • Larger indoor events are subject to a…	• 1 February: In Saxony, 2G instead of 2G+ is to apply, for example, in the gastronomy sector (mdr) • Relaxed Corona Emergency Ordinance in Saxony from 23 February (valid up to and including 3 March) • Based on the MPK's decision of 16 February, Saxony has decided on relaxations that will come into force from 23 February • The following relaxations apply with immediate effect: • Meetings where on…	• 17 February: In Saxony-Anhalt the first relaxations come into force. For example, 2G no longer applies in the retail sector. • In museums and other cultural institutions, the 2G rule is relaxed to the 3G rule. In addition, contact recommendations will become less strict. Source: mdr	• 2 February: From 9 February, the Corona Regulation will be adjusted. After that: • the 2-G rule in the retail trade will be dropped. The mask requirement, however, remains • choirs can rehearse again without masks and also wind orchestras. The 2G+ rule applies here • the closing time for the catering trade is waived • the nationwide resolution on supra regional large-scale events is implemented…	• 1 February: In Thuringia, 3G is to apply in future where 2G previously applied • 14 February: The 3G rule now applies to organised sports activities that take place outside enclosed spaces, while 2G applies indoors • 18 February: Further relaxations come into force • Private meetings attended exclusively by vaccinated and recovered persons are no longer limited in the number of participants • I…
March 2022		• 9 March: The Federal Cabinet passed a new Infection Protection Act. According to it, most Corona measures are to expire on 20 March, but basic protection is to remain. In addition, a hotspot rule is planned in order to be able to react quickly to regional outbreaks • 20 March: The new Infection Protection Act comes into force. It only provides for basic protective measures against the coronavir…	• Changes from 19 March: • The new Federal Infection Protection Act reduces the previous Corona protection measures to a few basic measures. In view of the high incidences, the state is making use of the transitional rule provided for in the law, which allows for supplementary protective measures until 2 April. Accordingly, the state has fundamentally revised the Corona Ordinance • Key points of …	• Change with effect from 4 March: • In gastronomy and accommodation, the 3G rule applies again nationwide, and pubs can also reopen for the vaccinated, recovered and tested - but initially without loud music and dancing facilities. • Discotheques and clubs can also reopen. Here, however, we have a higher risk of infection and therefore need additional protective measures. Therefore, the 2G plus …	• Seventh Amendment Ordinance to the Fourth Corona Infection Protection Ordinance, this is expected to come into force on 4 March. The Seventh Amendment Ordinance implements the agreements of the Conference of the Federal Chancellor with the Heads of Government of the states on 16 February 2022 for Berlin • The Seventh Amendment Ordinance provides for the following main changes: • Private meeting…	• From 4 March and 20 March there will be further openings (State of Brandenburg) • the ordinance adopted on 22 February establishes further relaxations: • From 4 March applies: • 3G rule in restaurants: access to restaurants, cafés, bars or pubs is only allowed to those who have been vaccinated, those who have recovered and those who have tested negative. • 3G rule for all accommodation sites • …	• 4 March: Further Corona restrictions are abolished throughout Germany. The 3G rule now applies in restaurants and hotels. This means that even unvaccinated people with a negative test are allowed in restaurants. Clubs and discos are also reopening. However, 2G-Plus applies there. This means that only recovered and vaccinated people with a test or a third vaccination are allowed in. (mdr.de) • 1…	• 4 March: in the second opening step, the following regulations take effect from 4 March: • From 4 March 2022, access to the catering trade will apply to vaccinated persons, convalescents and persons with a daily test (3G regulation). Wearing an FFP-2 mask is mandatory. This regulation also applies to overnight accommodation as well as indoor sports and body-related services. • Discotheques and …	• 3 March: On Friday, 4 March 2022, the new Corona regulations announced and adopted in February as a result of consultations between the heads of the federal and state governments will come into force in Hesse. They bring cautious relaxations, especially with regard to gastronomy and events: • If there are more than ten visitors, the 3G rule applies at all events • For more than 500 participants…	• Since 4 March, the following changes and relaxations have been in force in MV: • For example, the 3G rule applies in the catering and accommodation sectors at all warning levels, so that people who have not been vaccinated or who have not recovered are also allowed access to the relevant facilities. • In the catering sector, the requirement that no more than ten guests may be served at one tabl…	• A second relaxation step will take place on 4 March. The regulations will initially apply until 19 March. • Contact arrangements: • Meetings and celebrations in private premises with only vaccinated or recovered persons are permitted without limitation of the number of persons • Celebrations in the catering industry or organised events are subject to the regulations there (3G, mask up to the se…	• 2 March: NW adapts the Corona Protection Ordinance • Gastronomy and overnight accommodation are now also open to non-immunised persons with a valid test • Opening of clubs and discos under 2G plus • Increased spectator capacity for events Source: NW Press Office • From 19 March, new regulations apply in NW under the new Corona Protection Ordinance, which is valid until 2 April. • The most impor…	• In a second step, from 4 March 2022, access to gastronomy will be made possible for those who have been vaccinated, those who have recovered and those with a daily test (3G regulation). Overnight accommodation will also be available to those who have been vaccinated, those who have recovered and those with a daily test (3G scheme). • Discotheques and clubs are opened for recovered and vaccinate…	• 4 March: From today, the 3G rules apply again, so a daily test is sufficient for unvaccinated people to gain entry in most cases. Discotheque and clubs can reopen, here the 2Gplus rule applies • 18 March: The new nationwide Infection Protection Act comes into force. According to it, most protection rules are dropped except in sensitive areas (hospitals, nursing homes) Most countries want to kee…	• On 1 March 2022, the Saxon state government passed a new Corona Protection Ordinance, which replaces the previous Corona Emergency Ordinance. It comes into force on 4 March 2022 and is valid up to and including 19 March 2022. • In view of the current situation in the hospitals, the state government has agreed on further relaxations • Basics: • The ban on alcohol in public places, which could pr…	• 4 March: Further Corona restrictions are abolished throughout Germany. The 3G rule applies in restaurants and hotels with immediate effect. This means that even unvaccinated people with a negative test are allowed in restaurants. Clubs and discos are also reopening. However, 2G-Plus applies there. This means that only recovered and vaccinated people with a test or a third vaccination are allowe…		• 1 March: New Corona Ordinance enters into force, a 2-step system replaces the previous traffic light system • The infection stage occurs when, for three consecutive days, the hospitalisation incidence in a district or in an independent city reaches or exceeds 12.0 and the Thuringia-wide burden of COVID-19 patients in intensive care units reaches or exceeds the threshold of 12%. • In the respect…
April 2022		• April 3: Almost all Corona protection measures are lifted. Saxony, Saxony-Anhalt and Thuringia waive the option of defining so-called hotspots. This means that access rules no longer apply in most areas. • 5 April: After consultations, Karl Lauterbach announces that people infected with Corona will no longer have to go into isolation from 1 May. No longer have to go into obligatory isolation So…	• Changes on 3 April: With the new Corona Ordinance, far-reaching protective measures for which there is no longer a legal basis due to the new Federal Infection Protection Act will be abolished in Baden-Württemberg from Sunday, 3 April 2022. • Key measures in the new regulation: • Distance, mask and hygiene recommendation • Mandatory masks (medical mask or FFP2 mask): in local public transport, …	• 3 April: The sixth Bavarian Infection Protection Measures Ordinance comes into force on 3 April. • Most restrictions are no longer in place. There are no more access restrictions and masks are no longer compulsory in shops and restaurants. Masks are still compulsory in public transport Source: Wikipedia, Proclamation Platform, Press Release Bavarian State Ministry for Health and Care • 12 April…	• 26 April: Senate passes first ordinance amending the Corona Basic Protection Ordinance, expected to come into force on 28 April • Changes in care facilities: • The previous obligation for visitors to wear a medical face mask has now been changed to an obligation to wear a respirator (FFP2 mask or comparable). This also applies to vaccinated and recovering visitors. • For vaccinated and recovere…	• On 3 April, the Basic Measures Ordinance adopted on 29.3 enters into force • Many of the previous restrictions will be withdrawn • Masks remain compulsory in enclosed areas from health and social care facilities and in public transport. • Pupils must test themselves as before on at least three days per week determined by the respective school (self-testing at home). This testing obligation does…		• 4 April: Most of the previous restrictions of the Corona Containment Ordinance are lifted • Access rules (3G or 2G access model) are no longer prescribed by the Containment Order, with one exception: • In clubs, music clubs, discotheques and wherever dance entertainment is offered, the 2G plus rule continues to apply. Source: Stadtkultur Hamburg • On 30 April 2022, with the expiry of the hotspo…	• 28 April: State government extends Corona Ordinance • Under the new rules, the quarantine period for people infected with the coronavirus is only five days. A free test is no longer necessary. • From 1 May 2022, compulsory testing in Hessian schools will be abolished. • At the same time, from 1 May, the possibility of withdrawing pupils from attendance classes without preconditions will also be…	• New Corona state Ordinance since 1 April • Mandatory masks and 3G in hospitals, doctors' surgeries, outpatient surgery facilities, dialysis facilities and day clinics • Distance requirement of 1.5 metres in public space • For clubs and discotheques, the 2G-Plus regulation applies. • Exceptions to the protective measures: • Changes since 14 April 2022 • Extensive elimination of the 3G rule • Wit…	• The previous Corona transitional rules expire on 2 April. In accordance with the strict requirements of the Infection Protection Act (IfSG), only very limited testing and masking obligations will be possible from Sunday, 3 April 2022. • This means that in Lower Saxony there is an officially prescribed obligation to wear a medical mask in doctors' surgeries and comparable facilities, in hospital…	• 3 April: The state government has amended the Protection Ordinance and extended it until 30 April. The new protection ordinance is based on the requirements of the Federal Protection against Infection Act. It omits: • the previous 3G and 2G plus access restrictions • the obligation to wear masks indoors • Mask and testing obligations remain in place in particularly sensitive areas such as docto…	• due to the hot-spot regulation, most of the previously obligatory Corona rules are no longer applicable • In principle, the obligation to wear masks is now also waived in public indoor spaces, in schools and also in trade • Access restriction Source: District of Südwestpfalz	• On 1 April, the transitional period for the new Infection Protection Act ends • Many of the previous regulations have been dropped. Masks are still mandatory in areas with particularly vulnerable groups such as hospitals and care facilities • Tests should continue to be carried out at schools as before • Saarland does not make use of the possibility of a so-called hotspot regulation despite hig…	• The Saxon Corona Hygiene General Decree expired on 2 April 2022, a new general decree is no longer planned. (Sachsen.de) • The Saxon state government has passed a new Saxon Corona Protection Ordinance, which will apply from 3 April 2022 up to and including 30 April 2022. Basic protection measures are defined on the basis of the specifications of the Infection Protection Act in the most recently…	• 3 April: Most of the Corona restrictions are dropped in most of the federal states. In Saxony-Anhalt, too, numerous relaxations come into force. For example, the obligation to wear a mask when shopping is dropped. However, testing at schools and day-care centres will remain in place for the time being. • 26 April: Saxony-Anhalt extends Corona Ordinance bus end of May. Only the compulsory test a…	• 26 April: State government decides to extend the Corona Ordinance with minor amendments (SH.de)	• 1 April: The Thuringian state parliament rejected the extension of Corona measures in the Free State. With the expiry of 7 April, Corona protection measures will mainly rely on voluntariness instead of legal obligations. • Thuringia thus no longer provides for its own protective measures, but only for exceptions and alleviations from federally regulated protective measures and recommendations. …
May 2022			• 2 May: Extension of the Regulation until 30 May • 3 May: Changes in the obligation to segregate: For persons tested positive, segregation ends at the earliest five days after the initial detection of the pathogen - provided there has been freedom from symptoms for 48 hours, but at the latest after ten days. • 31 May: Extension of the duration of the Regulation until 28 June 2022 Source: BW Arch…	• Changes with effect from 1 May: compulsory testing in schools and childcare facilities is abolished • Changes with effect from 28 May: the FFP2 mask requirement only applies in public transport, in medical facilities surgical masks are sufficient Source: Wikipedia, Proclamation Platform	• 3 May: Senate passes second ordinance amending the Basic Protection Ordinance, expected to come into force on 6 May: • The following changes are envisaged with regard to isolation of persons infected with Covid-19 and quarantine of contacts: • The isolation of a person tested positive ends at the earliest five days after the time of the positive test, provided that the person was symptom-free f…	• 5 May: Brandenburg shortens isolation obligation for Corona-infected persons to five days if symptom-free • 24 May: Land government extends measures ordinance up to and including 23 June 2022 Source: state of Brandenburg	• 24 May: Senate decides that compulsory testing in kindergartens will be dropped, and the period of validity of basic protection measures is also extended until 30 June. The following apply • Compulsory wearing of masks in doctors' surgeries, hospitals, day clinics, outpatient and inpatient care facilities (persons aged 14 years and over only fulfil the obligation to wear an oral-nasal covering …		• 25 May: State government extends Corona ordinance by another four weeks, all previous regulations remain in place (Presse Hessen)	• Changes since 6 May: • The Corona hotspot regulations have not been extended by the MV state parliament. This means that the vast majority of mask and testing obligations are now no longer applicable, including the testing obligation for unvaccinated persons when arriving in hotels, the 2G Plus regulation in discos and clubs, and the mask obligation in cinemas, theatres and museums. • From now …		• 4 May: From 5 May, free testing is already possible after five days (mags.NW, Press Office NW) • 24 May: Extension of the Corona Protection Ordinance until 23 June without changes (government NW, Press Office NW)		• On 8 May, an adapted Corona Ordinance comes into force in Saarland • In essence, the changes include the following points: • the isolation time for a corona infection is reduced to five days • close contacts/household members no longer need to be quarantined • Medical/nursing workers need further testing • in schools, the test obligation does not apply Source: sol.de, Saarbrückener Zeitung	• 31 May: The general decree on protective measures at hospitals expired on 31 May 2022, a new general decree is no longer planned for the time being. The general decree on protective measures at hospitals also expired (Sachsen.de)	• 24 May: Corona rules extended until 25 June (mdr)		• On 1 May, an adapted Corona Protection Ordinance comes into force in Thuringia • According to the regulation, the segregation now ends at the earliest after the expiry of five days, if there has been 48 hours of freedom from symptoms beforehand • The basic measures according to the Infection Protection Act remain in place • These include, among others, extended mask obligations in enclosed spac…
June 2022						• 21 June: State government extends measures ordinance up to and including 20 July (state of Brandenburg)					• 22 June: Extension of the Corona Ordinance until 31 August (Lower Saxony)	• 20 June: NW extends Corona Protection Ordinance until 30 June (NW Press Office) • 29 June: NW extends Corona Protection Ordinance without changes until 28 July (government NW)		• 1 June: Adjustment and extension of the Corona Ordinance in Saarland until 18 June • The change concerns the new medical mask obligation for visitors and employees in old people's and care facilities • In addition, the voluntary test offers in day-care centres and schools are no longer available Source: Saarland.de • 15 June: Corona Ordinance is extended until 30 June with minimal changes (comp…	• 18 June: Corona basic protection measures extended until 16 July (Sachsen.de)	• 21 June: Saxony-Anhalt extends Corona rules until 23 July (mdr.de)	21 June: Corona regulation extended by 4 weeks (SH.de)	• From 24 June, the mask requirement in nursing homes is to end, according to which residents will no longer have to wear masks as a matter of principle. For hospital patients, the mask requirement will still apply when they are outside their rooms, and for staff only when they are in physical contact with others. Visitors still have to wear masks (mdr)
July 2022					• 19 July: Senate passes fifth ordinance amending the Covid Basic Protective Measures Ordinance: • The performance of a certified Corona rapid test is no longer mandatory after a positive self-test without supervision • PCR retesting is no longer mandatory in cases where the self-test without expert supervision is positive and a subsequent certified rapid test is negative Source: berlin.de, Press…	• 19 July: State government extends measures ordinance up to and including 16 August (state of Brandenburg)						• 22 July: NW extends the Corona Protection Ordinance until 25 August (NW state government)			• 12 July: Saxony relaxes mask and testing obligation in health facilities (mdr) • 17 July: The Saxon state government has agreed on a new Corona Protection Ordinance. It comes into force on 17 July 2022 and is limited in time up to and including 13 August 2022. In essence, the current protection measures will be extended (Sachsen.de)	• 19 July: Saxony-Anhalt extends the current Corona rules again until 20 August (mdr)	19 July: Extension of the Corona measures by 4 weeks (SH.de)	• 20 July: Corona rules in Thuringia were extended until 17 August. Visiting restrictions in nursing homes must be approved from now on. Otherwise, the previous rules remain in place (mdr)
August 2022						• 11 August: State government extends Corona ordinance up to and including 12 September (state of Brandenburg)	• Senate passes amendments and extension of Corona Ordinance until 15 September. The following is amended: • In future, employees in care facilities will be obliged to wear "KN95/N95" or "FFP2" standard oral-nasal protection if they have contact with the vulnerable groups living there. Furthermore, it is clarified that the management of care facilities is not obliged to regularly check the vaccin…	• 16 August: Corona Containment Ordinance extended until the expiry of the federal Infection Protection Act on 23 September. The previous rules continue to apply unchanged (hamburg.de)				• 18 August: NW extends corona protection ordinance until 23 September (NW state government)			• 17 August: Extension of Corona Protection Ordinance until 10.09.2022 (weisswasser.de)	• 16 August: Corona rules extended again until 17 September (mdr.de)	• 16 August: Corona regulation extended until 15 September (SH.de)	• 15 August: Existing Corona rules to be extended until 13 September (mdr)
September 2022		• 8 September: The Bundestag approved the amendments to the Infection Protection Act: • From October onwards, masks will be compulsory in long-distance transport, doctors' surgeries, therapists and health care professions throughout Germany, and masks and tests will be compulsory in hospitals and care facilities. • In addition, the countries are given the opportunity to respond to the pandemic de…			• 27 September: The Second Basic Protection Measures Ordinance passed by the Berlin Senate comes into force on 1 October 2022. The Second Basic Protection Measures Ordinance essentially contains the basic protection measures that are currently still valid until 30 September 2022. • Only the requirements from the Ordinance on Hospitals, Medical Practices, etc., as well as Care Facilities, which ar…	• 6 September: State government extends Corona ordinance up to and including 23 September • 20 September: Cabinet extends basic protection measures up to and including 30 September • 27 September: Cabinet approves new Corona Infection Protection Ordinance, which comes into force on 1 October and applies for the time being until 28 October. For the time being, there are no changes compared to the …	• 8 September: Extension of the Corona Ordinance until 15 October (Press Office of the Bremen Senate)		• 29 September: Adjustment of the Corona Protection Ordinance: The state government has adjusted the protection ordinance from 1 October. This step had become necessary because there is a new legal basis due to the new Federal Protection against Infection Act (IfSG), which takes effect on Saturday. • The nationwide requirement to wear an FFP2 mask in long-distance traffic is new. • FFP2 is also m…		• 30 September: New Corona regulation for basic protection: • The Corona Regulation, which comes into force on (tomorrow) 1 October 2022, regulates basic protection measures • Most of the changes in the Lower Saxony Corona Ordinance are based on the renumbering of the Infection Protection Act made by the federal government The main regulations in detail: • The Federal Infection Protection Act req…	• 21 September: NW extends Corona Protection Ordinance until 30 September (NW state government) • 29 September: For the time being, the state refrains from stricter Corona protection measures from 1 October (NW Press Office)	• 30 September: The Bundestag has decided that stricter Corona rules will apply from October. The federal states will again be given more opportunity to decide on individual measures themselves. • In RP, however, there is no obligation to wear masks indoors for the time being. In schools, too, there will initially be no compulsory wearing of masks and no compulsory testing. In Rhineland-Palatinat…		• 7 September: Saxony extends Corona rules unchanged until the end of September 2022 (Sachsen.de)	• 21 September: Corona rules are extended until 30 September (mdr.de)	• 13 September: Corona regulation extended until 23 September • 29 September: State government adopts Corona Ordinance from 1 October: No additional restrictions justified at present Source: SH.de	• 14 September: Thuringia extends Corona rules unchanged until 10 October • 27 September: Adaptation of the Corona Protection Ordinance in Thuringia Source: Free State of Thuringia
October 2022		• Decision (dated 3 August) on protective measures from 1 October 2022 to 7 April 2023: • Compulsory masks in air and long-distance public passenger transport • Masks and test verification requirement for access to hospitals as well as full and partial inpatient care facilities and comparable facilities as well as for employees in outpatient care services and comparable service providers during t…	• 1 October: New version of the ordinance and adaptation to the new Federal Infection Protection Act (IfSG) • Some regulations such as mandatory FFP2 masks in long-distance public transport and in medical facilities are now regulated by the IfSG. • Duration of the Regulation until 30 November 2022 Source: Archive BW	• 1 October: Seventeenth Bavarian Infection Protection Measures Ordinance comes into force on 1 October 2022, initially limited until 28 October. On 27 October 2022, the ordinance was extended until 9 December 2022. (Wikipedia, promulgation platform)		• 25 October: State government extends Corona ordinance (state of Brandenburg)	• 11 October: Senate passes third Corona Basic Protection Ordinance in line with federal amendments to the Infection Protection Act, valid until 7 April 2023 • The following protective measures apply in the third Corona Basic Protective Measures Ordinance in the state of Bremen: • Mandatory masks: • A medical mask must be worn when on public transport • The same applies in facilities of the State…	• 1 October: Due to the amended Infection Protection Ordinance of the Federal Government, new regulations apply from 1 October to 7 April (hamburg.de)		• From 1 October, the following basic protection measures apply in MV: • Mandatory mask in bus and train: in local traffic (FFP2 or medical mask), in long-distance traffic (FFP2, for staff as well as for children (6-13 years) also medical mask). • in the health sector: • FFP2 masks compulsory in care facilities, hospitals, doctors' surgeries and other health care facilities for visitors and patie…		• 26 October: NW extends Corona Protection Ordinance unchanged for another 4 weeks (NW Press Office)		• 1 October: Adapted Corona Ordinance comes into force on 1 October, Saarland follows the new mask and test obligations (basic protection measures) of the federal government (Saarland.de)	• In Saxony, a new Corona Protection Ordinance has been in place since 1 October 2022. It is to apply until 7 April 2023. • Testing is compulsory for visitors to the following facilities: Hospitals and rehabilitation facilities with comparable medical care, old people's and nursing homes, day care and short-term care facilities • Here, FFP2 masks are compulsory for visitors: doctors', dentists' a…	• 1 October: New Infection Protection Act comes into force nationwide • Since the beginning of October, FFP2 masks have been compulsory in long-distance public transport, care facilities, clinics and doctors' surgeries. This is provided for in the new Federal Infection Protection Act. Many other regulations can be enacted by the Länder, such as mandatory masks in restaurants and mandatory testing…		• From 1 October to 7 April, the federal Corona protection measures apply (mdr)
November 2022		• 11 November: The federal states of Baden-Württemberg, Bavaria, Hessen and Schleswig-Holstein abolish the obligation to isolate people infected with Corona. Saxony and Thuringia examine the abolition of compulsory isolation (mdr)	• 11 November: The federal states of Baden-Württemberg, Bavaria, Hessen and Schleswig-Holstein overturn the obligation to isolate people infected with Corona (mdr) • 30 November: Extension of the term of the ordinance until 31 January 2023 (BW Archive)	• 11 November: The federal states of Baden-Württemberg, Bavaria, Hessen and Schleswig-Holstein abolish the obligation to isolate people infected with Corona from 16 November (mdr, Wikipedia, Announcement platform, Press release Bavarian State Ministry for Health and Care)	• 15 November: Extension of the Basic Protective Measures Ordinance until 21 December 2022 (Senate Press Office)	• 22 November: Cabinet extends Corona Protection Ordinance up to and including 21 December 2022 (state of Brandenburg)	• 15 November: Bremen Senate decides to amend the third Corona Basic Protection Measures Ordinance, which will apply until 7 April 2023 (Press Office of the Bremen Senate)		• 11 November: The federal states of Baden-Württemberg, Bavaria, Hessen and Schleswig-Holstein overturn the obligation to isolate people infected with Corona (mdr, Presse Hessen)			• 23 November: Adaptation of the Testing and Quarantine Ordinance: Testing obligation for free testing will be dropped in future (Press Office NW)	• 26 November: From 26 November, new Corona rules apply in RP. The state replaces the segregation requirement with a masking requirement. • The new Protective Measures Ordinance stipulates that persons who have tested positive no longer have to isolate themselves domestically, as was previously obligatory. Anyone who has tested positive for the SARS-Co\/-2 coronavirus or who has carried out a sel…			• 22 November: The existing Corona rules in Saxony-Anhalt will be extended once again. This was decided by the state government, according to the state chancellery. This means that the known regulations, such as the wearing of a medical mouth-nose protection in public transport, will remain in place until 7 December. (mdr.de)	• 11 November: The federal states of Baden-Württemberg, Bavaria, Hessen and Schleswig-Holstein overturn the obligation to isolate people infected with Corona (mdr)
December 2022				• 6 December: Bavaria, along with Saxony-Anhalt, abolishes compulsory masks in local transport (mdr). In long-distance trains and buses, the FFP2 masks prescribed by the federal government will apply until the end of 1 February 2023 (Wikipedia).		• 20 December: Brandenburg extends mask obligation in public transport, Corona protection regulation valid until 11 January (state of Brandenburg)								• 7 December: New Corona Ordinance in Saarland comes into force on 10 October: • The Saarland abolishes the corona insulation obligation • Instead of the obligation to isolate, there is a continuous obligation to wear a mask outside of one's own home • Mandatory masking for those tested positive for at least 5 days Source: Saarbrückener Zeitung, Saarland.de		• 6 December: Saxony-Anhalt, like Bavaria, abolishes compulsory masks in local transport (mdr)	• 20 December: Corona regulation adopted from 1 January: Public transport mask requirement expires (SH.de)	• 4 December: The existing Corona Regulation is extended until 23 December. This means that regulations such as the mask requirement or the facility-based vaccination requirement for health professionals remain in force (mdr)
2023
January 2023			• Changes from 31 January: • Abolition of the obligation to wear masks in local public transport (ÖPNV), in facilities for the homeless and for staff in doctors' surgeries, dentists' surgeries, psychotherapeutic surgeries and other comparable outpatient medical facilities. • Extension of the duration of the Regulation until 7 April 2023 Source: BW Archive		• 10 January 2023: Senate passes fourth ordinance amending the Second Basic Protection Measures Ordinance, expected to come into force on 16 January • It includes the phasing out of the obligation to wear a mask in public transport on 2 February 2023, which is combined with the recommendation to continue wearing a medical mask in publicly accessible indoor spaces where several people are present.…	• 10 January: Mask requirement in public transport lifted from 2 February – amended Corona Protection Ordinance valid until 7 March • 31 January: Corona segregation obligation no longer applicable from 13 February Source: state of Brandenburg	• 13 January: Bremen and Lower Saxony lift mask requirement in public transport from 2 February • 17 January: Bremen repeals Corona Basic Protection Measures Ordinance from 2 February Source: Press office of the Bremen Senate	• On 31 January, the Corona Containment Ordinance in Hamburg expires (hamburg.de)	• 19 January: Hessen abolishes compulsory masks on buses and trains from 2 February • From 2 February, the mask requirement (FFP2) - due to the Federal Infection Protection Act - will then only apply when entering medical and nursing facilities. These are, for example, hospitals, nursing homes and doctors' surgeries. Source: Press Hessen		• 12 January: The government of Lower Saxony has decided not to renew the isolation regulation (5-day isolation requirement in case of COVID-19 disease), which will expire on 31 January 2023 • 13 January: Lower Saxony, together with Bremen, abolishes compulsory masks in public transport Source: Lower Saxony	• The testing and quarantine regulation expires completely on 31 January. This means that the obligation to be placed in domestic isolation for five days in the event of a Corona infection will end. (State of NW)		• 10 January: Corona Ordinance of Saarland is extended by 4 weeks with minor and editorial adjustments • In Saarland, instead of compulsory isolation, a continuous obligation to wear a mask outside one's own home has been in force since 10 December 2022. Anyone who has tested positive by means of a self-test, rapid test or PCR test is therefore obliged to wear an FFP2 mask. • 25 January: Amendmen…		• On 31 January, the obligation for isolation in case of Corona disease expires (mdr.de)		• 30 January: The new Thuringian Corona Protection Ordinance now comes into force - in line with federal law - one day earlier on Thursday, 2 February. It applies until 7 April • Particularly vulnerable groups of people will continue to be protected by targeted measures. For example, instead of the obligation to isolate, further protective measures will be taken for those who test positive. These…
February 2023		• 14 February: Test and mask obligation fall on 1 March (Federal Ministry of Health)		• Change from 1 February 2023: All mask obligations under states law will cease (e.g. in asylum seeker accommodation and for employees in doctors' surgeries). The mask obligations specified by the federal government (e.g. for patients in doctors' surgeries) will remain. (Wikipedia, promulgation platform, press release Bavarian State Ministry for Health and Care)	• 7 February: Senate agrees on the expiry of the Basic Protection Measures Ordinance on 13 February 2021 (Senate press release)	• 21 February: Brandenburg abolishes corona protection ordinance from 1 March 2023 (state of Brandenburg)		• 1 February: Since 1 February, the five-day compulsory isolation for people infected with Corona in Hamburg has ended. • In local public transport, the mask requirement was lifted for Hamburg from 1 February 2023 • In long-distance transport, i.e. long-distance buses and trains, the obligation to wear a mask will cease on 2 February 2023. Source: NDR, Wikipedia		• Since 2 February 2023, the obligation to wear a mask on buses and trains (local and long-distance traffic) has been lifted • Since 12 February, the isolation obligation for people infected with Corona has also been lifted Source: IHK MV • On 28 February, the MV Corona Ordinance expires (Government of MV)	• 1 February: Further Corona protection measures expire: • Obligation to self-isolate in case of illness no longer applies • Mouth-to-nose covering on buses and trains now only voluntary • These rules continue to apply: • Due to the requirements of the Federal Infection Protection Act, the obligation to wear masks in practices, hospitals and care facilities remains in place nationwide. • Hospital…	• 1 February: The obligation to wear masks in public transport and the obligation to insulate are abolished (Rheinische Post, Pressestelle NW)	• 2 February: Since 2 February, masks no longer have to be worn on public transport in RP • 27 February: Corona Control Ordinance of the Land expires on 1 March Source: Südkurier	• 28 February: In today's Council of Ministers, the state government decided to adapt the Corona Ordinance of Saarland from Wednesday, 1 March 2023. The ordinance is valid up to and including 7 April 2023. • due to the suspension of the corresponding regulations in the Infection Protection Act, the testing obligations for employees, visitors and patients in vulnerable facilities will cease from 1…	• From 3 February 2023, there will no longer be any state-owned Corona protection measures in Saxony. The obligation to isolate people who have been tested positive for Corona from now on or up to now will be lifted, as will the remaining Saxon mask and testing obligations. • The uniform nationwide mask and test obligations, on the other hand, continue to apply: • Access to hospitals and care fac…		• 28 February: Corona regulation of the state expires on 28 February. With the suspension of most federal Corona regulations on 1 March, the last provincial regulations are also no longer necessary (SH.de)
March 2023		• Due to stable situation, all test and mask obligations run out on March 1 (exceptions: medical practices, hospitals, nursing homes (Federal Ministry of Health)	• On 1 March 2023: The state government has decided to repeal the Ordinance on Infection Control Measures against the Spread of Coronavirus (Corona Ordinance) from 1 March 2023 (Archive BW)	• Repeal of the 17th BayIfSMV on 1 March 2023. The federally mandated mask and test requirement in medical facilities will also be largely eliminated; however, the FFP2 mask requirement for visitors will remain in place until 7 April 2023, as will the mask requirement for patients in doctors' offices. (Wikipedia, Federal Ministry of Health, press release Bavarian State Ministry for Health and Car…				• no more fixed rules for doctors' surgeries, nursing homes and hospitals • Under the Federal Infection Protection Act, corona regulations for health care facilities have been further relaxed from 1 March 2023. For example, employees and residents in health and care facilities were exempted from compulsory testing and masking. Since 7 April, visitors to doctors' surgeries, hospitals and nursing h…	• 1 March: From 1 March, almost all Corona rules will be abolished nationwide, including in Hesse. Only visitors to medical and nursing facilities, for example hospitals, nursing homes and doctors' surgeries, are still required to wear masks. This rule will remain in force until 7 April. (Press Hessen)	• In March 2023, the state government of MV decided that the state regulations on the Corona pandemic will end (IHK Schwerin)	• 1 March: Lower Saxony repeals Corona Ordinance from 1 March. This means that the last corona protection measures regulated by state law will no longer apply (Lower Saxony)	• From March 1, new Corona rules apply in NW: Mandatory masks for hospital employees will end (Rheinische Post)	• 1 March: • If the government in Rhineland-Palatinate were to identify a concrete threat to the functioning of the health system or other critical infrastructure for the entire federal state or a specific region, it could introduce the following further measures against the Corona pandemic: • Events: The states can prescribe a mask obligation at events in outdoor areas if a minimum distance of 1…		• 1 March: The Saxon state government has passed the Corona Protection Ordinance from 1 March 2023 (Sachsen.de)
April 2023		• On April 7, Section 28b of the Federal Infection Control Act expires. This also mean the end of the last overriding Corona measures still stipulated therein, such as the obligation to wear masks in medical facilities - unless individual facilities continue to have regulations in place via their domiciliary rights. (Press Hessen, Press release Bavarian State Ministry for Health and Care)		• At the end of 7 April, the last federal Corona duties will end (Wikipedia, Federal Ministry of Health, press release Bavarian State Ministry for Health and Care)				• The last Corona restrictions under the federal Infection Protection Act will end on 7 April 2023. (Wikipedia, NDR)	• 5 April: On 7 April, Section 28b of the Federal Infection Protection Act expires. This also marks the end of the last overriding Corona measures still stipulated in it, such as the obligation to wear masks in medical facilities - unless individual facilities continue to have regulations via their domiciliary rights. (Press Hessen)	• On 7 April, the legal framework for the nationwide Corona protection measures expired. This means that the last remaining measures have ceased to exist • This means that the mask requirement (FFP-2) in hospitals, doctors' surgeries and care facilities will also cease to apply from 7 April 2023 Source: IHK Schwerin	• From 8 April, the last state-regulated protective measure against the spread of the Corona virus, the obligation to wear masks in medical and nursing facilities will expire (Lower Saxony)			• 7 April: End of Corona measures at state and federal level (Saarland.de)	• From 8 April, all Corona protection measures under the Infection Protection Act will no longer apply (Sachsen.de)	Nationwide, all Corona protection measures will be phased out from 7 April 2023 (sachsen.de)		• The last obligatory Corona protection measures in Thuringia will end on 7 April (Press office of the State of Thuringia)
Sources		https://www.weser-kurier.de/deutschland-welt/chronologie-der-corona-pandemie-in-deutschland-in-stichpunkten-doc7jd14620fah1fdvk6evk	https://www.baden-wuerttemberg.de/de/service/aktuelle-infos-zu-corona/uebersicht-corona-verordnungen/archiv-der-aenderungen-der-corona-verordnungen	https://www.mdr.de/nachrichten/jahresrueckblick/corona-chronologie-jahresrueckblick-102.html#sprung11	https://www.berlin.de/presse/pressemitteilungen/index/search/page/2?searchtext=%2Bcorona&startdate=01.01.2022&enddate=24.04.2023	https://www.mdr.de/nachrichten/jahresrueckblick/corona-chronologie-jahresrueckblick-102.html#sprung11	https://www.mdr.de/nachrichten/jahresrueckblick/corona-chronologie-jahresrueckblick-102.html#sprung11	https://www.mdr.de/nachrichten/jahresrueckblick/corona-chronologie-jahresrueckblick-102.html#sprung11	https://hessen.de/presse?displayFirst=list_first&min=01.01.2022&max=12.05.2023&keys=Corona&_=1683881846308&page=49	https://www.mdr.de/nachrichten/jahresrueckblick/corona-chronologie-jahresrueckblick-102.html#sprung11	https://www.niedersachsen.de/Coronavirus/aktuelle-presseinformationen-186247.html#aeltere_Meldungen	https://www.land.nrw/pressemitteilung/nordrhein-westfalen-passt-die-coronaschutzverordnung-erster-oeffnungsschritt-zum	https://www.rlp.de/suche?tx_solr%5Bpage%5D=20&tx_solr%5Bq%5D=corona+&tx_solr%5Bsort%5D=changedDesc+desc	https://www.saarland.de/masfg/DE/aktuelles/aktuelle-meldungen/aktuelle-meldungen_2023/aktuelle-meldungen_2023-02/aktuelle-meldungen_20230228-testverordnung.html	https://www.mdr.de/nachrichten/jahresrueckblick/corona-chronologie-jahresrueckblick-102.html#sprung11	https://www.mdr.de/nachrichten/jahresrueckblick/corona-chronologie-jahresrueckblick-102.html#sprung11	https://www.mdr.de/nachrichten/jahresrueckblick/corona-chronologie-jahresrueckblick-102.html#sprung11	https://www.mdr.de/nachrichten/jahresrueckblick/corona-chronologie-jahresrueckblick-102.html#sprung11
		https://www.bundesgesundheitsministerium.de/presse/pressemitteilungen.html		https://www.merkur.de/bayern/bayern-corona-regeln-soeder-lockerungen-2g-3g-aktuell-news-geimpfte-ueberblick-zr-91353954.html	https://www.rbb24.de/politik/thema/2020/coronavirus/beitraege_neu/2020/04/berlin-corona-massnahmen-lockerung-ausgang-kontakt-erlaubt.html		https://www.senatspressestelle.bremen.de/pressemitteilungen/detail.php?template=20_archivmonat_alle_d&sv%5Bonline_date%5D%5B0%5D=&sv%5Bonline_date%5D%5B1%5D=&sv%5Bonline_date%5D%5B2%5D=&sv%5Bonline_date%5D%5B3%5D=&_monat=Oktober&_jahr=2021&asl=bremen146.c.25714.de&max=100&skip=0	https://de.wikipedia.org/wiki/COVID-19-Pandemie_in_Hamburg#Ma%C3%9Fnahmen_2022		https://www.ihk.de/schwerin/recht/recht-hinweise-zum-corona-virus/archiv-aenderungen-corona-regeln-4978436	https://oberverwaltungsgericht.niedersachsen.de/aktuelles/presseinformationen/vorlaufige-ausservollzugsetzung-der-2-g-regelung-fur-die-nutzung-von-sportanlagen-unter-freiem-himmel-207917.html	https://rp-online.de/nrw/panorama/nrw-das-sind-die-corona-regeln-ab-maerz-2023_vid-80829135	https://www.rlp.de/service/pressemitteilungen/detail/ministerpraesidentin-malu-dreyer-mit-verantwortungsbewussten-oeffnungen-und-lockerungen-schrittweise-in-die-normalitaet	https://www.saarland.de/DE/portale/corona/service/rechtsverordnung-massnahmen/_documents/verordnung_stand-22-01-12.html#doc29ea9a58-c8c0-463a-a616-2e3a369c4848bodyText6	https://www.hwk-dresden.de/Artikel/detail/corona-schliessung-oeffentlicher-und-privater-einrichtungen/id/12745	https://www.mdr.de/nachrichten/sachsen-anhalt/corona-isolationspflicht-endet-100.html	https://www.schleswig-holstein.de/SiteGlobals/Forms/Suche/Expertensuche_Formular.html?nn=549a8fa0-66c0-4da0-9f19-70e4be245eac&resourceId=0e412801-b02c-49a0-af40-47b69dbdfc59&input_=549a8fa0-66c0-4da0-9f19-70e4be245eac&pageLocale=de&templateQueryString=corona&folderInclude=%2Flpsh22%2FDE%2Flandesregierung%2Fministerien-behoerden%2FI%2FPresse%2FPI%2F2022%2F*+%2Flpsh22%2FDE%2Flandesregierung%2Fminis…	https://www.fuldaerzeitung.de/panorama/thueringen-regeln-freistaat-3g-2g-plus-gastronomie-versammlung-bodo-ramelow-corona-91254009.html
		https://www.senatspressestelle.bremen.de/pressemitteilungen/senat-verabschiedet-30-corona-verordnung-376142?asl=bremen146.c.25714.de		https://www.bayern.de/bericht-aus-der-kabinettssitzung-vom-15-februar-2022/	https://www.berlin.de/rbmskzl/aktuelles/pressemitteilungen/2022/pressemitteilung.1172667.php			https://www.ndr.de/nachrichten/hamburg/coronavirus/Corona-Diese-Regeln-gelten-momentan-in-Hamburg,coronavirus2248.html		https://www.regierung-mv.de/Landesregierung/sm/Service/Corona/	https://www.stk.niedersachsen.de/startseite/presseinformationen/lockerungsdreischritt-neue-corona-verordnung-fur-niedersachsen-208957.html	https://www.gronau.de/rathaus/news/2022/news-maerz-2022/neue-coronaschutzverordnung-ab-dem-19-maerz-2022/	https://kreis-ahrweiler.de/ab-dem-26-november-gelten-neue-corona-regeln/	https://www.magazin-forum.de/de/node/18309	https://www.coronavirus.sachsen.de/archiv-der-abgelaufenen-amtlichen-bekanntmachungen-7295.html?_cp=%7B%22accordion-content-9415%22%3A%7B%220%22%3Atrue%2C%222%22%3Atrue%2C%224%22%3Atrue%2C%2216%22%3Atrue%7D%2C%22previousOpen%22%3A%7B%22group%22%3A%22accordion-content-9628%22%2C%22idx%22%3A17%7D%2C%22accordion-content-9628%22%3A%7B%2217%22%3Atrue%2C%2218%22%3Atrue%7D%7D#a-9627			https://thueringen.tourismusnetzwerk.info/2022/03/01/neue-corona-regeln-ab-1-maerz-in-thueringen/
		https://www.stmgp.bayern.de/presse/ende-aller-corona-massnahmen-ab-8-april-bayerns-gesundheitsminister-holetschek-erfolge-in/		https://www.verkuendung-bayern.de/baymbl/2022-151/	https://www.berlin.de/rbmskzl/aktuelles/pressemitteilungen/2022/pressemitteilung.1179102.php			https://www.hamburg.de/pressearchiv-fhh/15753806/2022-01-04-sk-corona-verordnung/		https://www.regierung-mv.de/Landesregierung/sm/Service/Corona/Landesverordnungen/	https://www.stk.niedersachsen.de/startseite/presseinformationen/verlangerung-der-geltungsdauer-und-kleine-anderungen-in-der-corona-verordnung-211074.html	https://www.klartext-ne.de/2022/04/02/corona-schutzverordnung-nrw-gueltig-ab-03-04-2022/	https://www.volksfreund.de/region/rheinland-pfalz/corona-regeln-in-rlp-welche-gelten-ab-oktober-und-welche-jetzt-schon_aid-76504071	https://www.sol.de/corona-nachrichten/corona-verordnung-im-saarland-angepasst-das-aendert-sich-ab-sonntag,322306.html				https://suhler-sportbund.de/inkrafttreten-neue-thueringer-corona-verordnung-gueltig-ab-01-03-2022/
				https://www.verkuendung-bayern.de/baymbl/2022-210/	https://www.berlin.de/rbmskzl/aktuelles/pressemitteilungen/2022/pressemitteilung.1181329.php			https://www.hamburg.de/coronavirus/15891892/2022-02-18-corona-eindaemmungsverordnung/			https://www.stk.niedersachsen.de/startseite/presseinformationen/neue-corona-verordnung-fur-basisschutz-215845.html	https://www.mags.nrw/pressemitteilung/neue-test-und-quarantaeneregelungen-ab-5-mai-2022-freitesten-bereits-nach-fuenf	https://news-trier.de/corona-nachrichten/das-sind-die-neuen-corona-regeln-in-rlp-ab-montag-31-januar-2022,61859.html	https://www.saarbruecker-zeitung.de/saarland/saarland-diese-neuen-corona-regeln-gelten-seit-sonntag_aid-69126727				https://www.mdr.de/nachrichten/thueringen/corona-regeln-enden-verordnung-faq-100.html
				https://www.verkuendung-bayern.de/baymbl/2022-266/	https://www.berlin.de/rbmskzl/aktuelles/pressemitteilungen/2022/pressemitteilung.1191207.php			https://www.hamburg-magazin.de/artikel/zweiter-oeffnungsschritt-corona-im-maerz-2022-in-hamburg				https://www.land.nrw/pressemitteilung/nordrhein-westfalen-verlaengert-corona-regelungen-0	https://www.lksuedwestpfalz.de/aktuelles/nachrichten/2022/april/corona-basis-schutzmassnahmen-ab-03-april/	https://www.wndn.de/corona-verordnung-im-saarland-wurde-angepasst/	https://medienportal-grimma.de/30868/sachsen-neue-coronamassnahmen-ab-14-januar-2022/			https://thueringen.de/verkuendungen
				https://de.wikipedia.org/wiki/COVID-19-Pandemie_in_Bayern#cite_note-217	https://www.berlin.de/rbmskzl/aktuelles/pressemitteilungen/2022/pressemitteilung.1199552.php			https://www.24hamburg.de/politik/schon-ab-morgen-jetzt-also-doch-neue-corona-regeln-in-hamburg-91419434.html				https://www.land.nrw/pressemitteilung/nordrhein-westfalen-verlaengert-corona-regelungen-bis-zum-30-september-2022	https://www.suedkurier.de/ueberregional/rundblick/corona-regeln-rheinland-pfalz-massnahmen-im-maerz-2023-0103;art1373253,11419111	https://www.saarland.de/DE/portale/corona/home/neue-regelungen.html	https://www.zwickau.de/de/aktuelles/pressemitteilungen/2022/februar/s046.php			https://www.hwk-suedthueringen.de/artikel/uebersicht-ueber-alle-verordnungen-und-regelungen-fuer-thueringen-6,0,389.html
				https://www.verkuendung-bayern.de/baymbl/2022-557/	https://www.berlin.de/rbmskzl/aktuelles/pressemitteilungen/2022/pressemitteilung.1212440.php			https://www.stadtkultur-hh.de/2022/04/corona-was-gilt-ab-dem-2-april-2022-fuer-die-kultur-in-hamburg/				https://www.land.nrw/pressemitteilung/nordrhein-westfalen-verlaengert-corona-regelungen-1		https://www.saarland.de/masfg/DE/aktuelles/aktuelle-meldungen/aktuelle-meldungen_2022/aktuelle-meldungen_2022-09/aktuelle-meldungen_20220927_Corona_VO.html	https://www.leipzig.de/news/news/basisschutz-neue-saechsische-corona-schutz-verordnung-ab-3-april-2022			https://www.neuhaus-am-rennweg.de/news/1/729465/nachrichten/neue-th%C3%BCringer-corona-schutzverordnung-ab-1.-mai-2022-quarant%C3%A4ne-regelungen-werden-angepasst.html?browser=1
				https://www.verkuendung-bayern.de/baymbl/2022-631	https://www.berlin.de/rbmskzl/aktuelles/pressemitteilungen/2022/pressemitteilung.1227466.php			https://de.wikipedia.org/wiki/COVID-19-Pandemie_in_Hamburg#Ma%C3%9Fnahmen_2022				https://www.google.com/url?sa=t&rct=j&q=&esrc=s&source=web&cd=&cad=rja&uact=8&ved=2ahUKEwijzfm2jJ__AhV9SvEDHWZMAdkQFnoECAgQAw&url=https%3A%2F%2Fwww.land.nrw%2Fpressemitteilung%2Fanpassung-der-coronaregelungen-zum-1-februar-2023-die-maskenpflicht-im-oepnv-sowie&usg=AOvVaw14KZHjsITLzASWuDphf_a2		https://www.saarbruecker-zeitung.de/saarland/landespolitik/corona-neue-verordnung-im-saarland-diese-regeln-gelten-weihnachten-2022_aid-81062053	https://www.weisswasser.de/aktuelles/verl-ngerung-corona-schutz-verordnung-bis-10092022			https://www.mdr.de/nachrichten/thueringen/th-corona-virus-omikron-schule-symptome-verordnung-inzidenzwert-regeln-106.html
				https://www.verkuendung-bayern.de/baymbl/2023-29/	https://www.berlin.de/rbmskzl/aktuelles/pressemitteilungen/2022/pressemitteilung.1248916.php							https://www.land.nrw/pressemitteilungen?search=&field_related_topics%5B12%5D=12&sort_by=combined_date&start_date=01.01.2022&end_date=31.05.2023&items_per_page=15&sort_order=DESC&page=5		https://www.saarland.de/masfg/DE/aktuelles/aktuelle-meldungen/aktuelle-meldungen_2022/aktuelle-meldungen_2022-12/aktuelle-meldungen_20221206_isolationspflicht.html	https://www.mdr.de/nachrichten/sachsen/corona-regeln-test-maske-oktober-winter-100.html
				https://www.bundesgesundheitsministerium.de/presse/pressemitteilungen/test-und-maskenpflicht-fallen-bereits-zum-1-maerz-14-02-2023.html?_=1677484884469&topPosition=2002.1905517578125&iframeId=1	https://www.berlin.de/rbmskzl/aktuelles/pressemitteilungen/2022/pressemitteilung.1264941.php									https://www.saarland.de/masfg/DE/aktuelles/aktuelle-meldungen/aktuelle-meldungen_2023/aktuelle-meldungen_2023-01/aktuelle-meldungen_20230125_Corona_VO.html
				https://www.stmgp.bayern.de/presse/in-bayern-gelten-jetzt-neue-corona-regeln-gesundheitsminister-holetschek-erlaeutert/	https://www.berlin.de/rbmskzl/aktuelles/pressemitteilungen/2023/pressemitteilung.1282310.php
				https://www.stmgp.bayern.de/presse/holetschek-stabile-infektionslage-ermoeglicht-weitere-corona-erleichterungen-bayerns/	https://www.berlin.de/rbmskzl/aktuelles/pressemitteilungen/2023/pressemitteilung.1292176.php
				https://www.stmgp.bayern.de/presse/holetschek-bayern-verlaengert-wichtige-corona-schutzmassnahmen-bis-zum-2-april/
				https://www.stmgp.bayern.de/presse/gesundheitsminister-holetschek-neue-corona-basisschutzmassnahmen-ab-sonntag-in-kraft/
				https://www.stmgp.bayern.de/presse/bayern-verkuerzt-die-isolation-nach-positivem-corona-test-auf-fuenf-tage-bei/
				https://www.stmgp.bayern.de/presse/holetschek-corona-isolationspflicht-in-bayern-entfaellt-ab-16-november-bayerns/
				https://www.stmgp.bayern.de/presse/ab-1-februar-keine-landesrechtlichen-corona-pflichten-nach-der-bayerischen/
				https://www.stmgp.bayern.de/presse/ab-1-maerz-keine-bayerischen-corona-einschraenkungen-mehr-gesundheitsminister-holetschek/
				https://www.stmgp.bayern.de/ministerium/presse/pressemitteilungen/

## Sheet: 2020-2021_Deutsch
Corona-Maßnahmen in Deutschland und den deutschen Bundesländern, 2020–2021
Monat	Bundesweiter Lockdown	Deutschland	Baden-Württemberg (BW)	Bayern (BY)	Berlin (BE)	Brandenburg (BB)	Bremen (HB)	Hamburg (HH)	Hessen (HE)	Mecklenburg-Vorpommern (MV)	Niedersachsen (NI)	Nordrhein-Westfalen (NW)	Rheinland-Pfalz (RP)	Saarland (SL)	Sachsen (SN)	Sachsen-Anhalt (ST)	Schleswig-Holstein (SH)	Thüringen (TH)
2020
März 2020	Harter Lockdown vom 22. März bis 4. Mai 2020	• 10. März: Der gemeinsame Krisenstab des BMI und BMG empfiehlt nach seiner fünften Sitzung die Absage aller Großveranstaltungen mit mehr als 1.000 erwarteten Teilnehmern (Bundesgesundheitsministerium) • Am 17.3. wurden bundesweit zahlreiche Geschäfte geschlossen (Bundesgesundheitsministerium) • ab dem 22.3 gilt ein harter Lockdown, folgendes gilt: • Kein Kontakt mit Menschen aus anderen Haushalt…	• 17. März: Die zweite Corona-Verordnung regelt die Schließung sämtlicher Geschäfte, Spielplätze, Tierparks etc. allerdings viele Ausnahme wie Einzelhandels für Lebensmittel, Apotheken, Friseure u.ä. • Am 20. März wurde zudem das Verweilen von mehr als drei Personen im öffentliche Raum untersagt • Außerdem wurden alle Versammlungen, auch im Privaten mit mehr als fünf Personen verboten • Gaststätt…	• Am 20. März erlässt Bayern eine Ausgangsbeschränkung, die über die vom Bund beschlossenen Maßnahmen hinausgeht. Das Verlassen der eigenen Wohnung ist weiter einschränkt. (Aufhebung am 5. Mai) • Einschränkung der Besuchsrechte 13. März bis 19. April in Krankenhäusern, Pflegeeinrichtungen und Einrichtungen für Menschen mit Behinderungen in Bayern. Ab 9. Mai sind Besuche von einer festen Kontaktpe…	• 14. März: In Berlin mussten bereits am 14. März alle Clubs, Bars und Kneipen schließen sowie sämtliche Kultureinrichtungen, Sportplätze, Fitnessstudios (Wikipedia) • 17. März: Berliner Senat beschließt die Schließung von Spielplätzen (Wikipedia), die meisten Geschäfte waren per Verordnung geschlossen (Tagesspiegel) • 19. März: Patienten in Krankenhäusern dürfen keinen Besuch empfangen (Ausnahme…	• 12. März: Das Gesundheitsministerium untersagt in Brandenburg bis auf weiteres Veranstaltungen ab 1000 Teilnehmern • 13. März: Das Kabinett beschließt die Schließung von Schulen und Kitas ab 18. März bis Ende der Osterferien (17. April). Der Start des Sommersemesters an den Hochschulen wird auf den 20. April verschoben. (Landesregierung Brandenburg) • Kabinett beschließt Eindämmungsverordnung: …	• Senat beschließt am 10. März Großveranstaltungen sowie sonstige Menschenansammlungen ab einer Teilnehmerzahl von 100 Personen abzusagen • 12. März: Ab dem 12.03 finden an den staatlichen Hochschulen in Bremen bis einschließlich 17. April keine Präsenzveranstaltungen statt • 13. März: Im Land Bremen werden Schulen und Einrichtungen der Kindertagespflege ab Montag den 16. März geschlossen (die Ma…	• 13. März: Beginn des Sommersemesters wird auf den 20. April verschoben (Pressemitteilungen Uni Hamburg) • Am 14. März beschließt Hamburg die Schließung aller Kultureinrichtungen • Am 15. März verfügte Hamburg die Schließung aller Vergnügungs-, Bildungs-, Sport- und Freizeitstätten. Der Betrieb von Speisegaststätten war unter strengen Maßnahmen weiter erlaubt. Quelle: Wikipedia • Am 17. März müs…	• Am 13. März 2020 wurde beschlossen, dass hessische Krankenhäuser keine medizinischen Eingriffe oder Behandlungen mehr durchführen dürfen, wenn keine dringende medizinische Notwendigkeit besteht • Am 13. März beschließt die hessische Landesregierung Besuchseinschränkungen für Kliniken, Alten- und Pflegeheime und Einrichtungen der Behindertenhilfe Quelle: Wikipedia • Ab 14. März: Schließung aller…	• 14. März: Die Landesregierung hat im Eilverfahren 10 Maßnahmen beschlossen: • Veranstaltungen mit mehr als 50 Teilnehmern sind bis auf weiteres untersagt • Im Zeitraum 16.3-19.4. sind alle Kindertagesstätten und Horte sowie Einrichtungen der Tagespflege, öffentlichen und privaten Schulen, Berufsschulen sowie Internate zu schließen. Eine Notbetreuung für Kinder von Eltern, die mit Aufgaben zur S…	• Großveranstaltungen und Gottesdienste werden verboten • Am 11. März untersagte Niedersachsen Veranstaltungen mit mehr als 1.000 Teilnehmern, womit es anderen Bundesländern folgte • 16. März: • Schließung des Einzelhandels, abgesehen waren die Lebensmittelversorgung, Apotheken, Banken, Wochenmärkte und ähnliches • Auch wurden Kultur-, Sport-, Freizeit- und Vergnügungsstätten geschlossen sowie st…	• 10. März: Alle Veranstaltungen mit mehr als 1000 Besuchern der Teilnehmern müssen abgesagt werden • Seit dem 13. März wurden in NW verschiedene Maßnahmenpakete verabschiedet, u.a. wurden Besuche in Alten- und Pflegeheimen und Kliniken beschränkt • Auch wurde die Schließung von Grundschulen und weiterführenden Schulen vom 16. März bis zum 19. April sowie von Kindertageseinrichtungen und anderen …	• Am 13. März verfügte Rheinland-Pfalz eine landesweite Schulschließung ab dem 16. März, eine Notbetreuung wurde eingerichtet • Ab dem 18. März wurden in RP Vergnügungs-, Sport- und Freizeitstätten sowie der nicht systemrelevante Einzelhandel geschlossen • Ab Mitternacht zum 21. März müssen zudem alle Cafés, Eisdielen und Restaurants geschlossen bleiben sowie Thermen, und ähnliche Einrichtungen, …	• 11. März: Allgemeinverfügung des Ministeriums zum Verbot von Veranstaltungen mit über 1000 Teilnehmern • Am 13. März schränkte das Saarland den Zugang zu Alten- und Pflegeheimen und Kliniken für Besucher ein • Auch verfügt das Saarland als erstes deutsches Bundesland eine landesweite Schließung der Schulen und Kitas ab dem 16. März • Bereits ab dem 14. März sind viele Einrichtungen geschlossen,…	• Sachsen beschließt eine über die vom Bund beschlossenen Maßnahmen hinausgehende Ausgangsbeschränkung , die das Verlassen der eigenen Wohnung weiter einschränkt. In Sachsen wird diese zum 20. April aufgehoben (Wikipedia) • 6. März: Sachsen verbietet Klassenfahrten • 15. März: Sachsen verbietet Großveranstaltungen ab 1.000 Personen. Größere Menschenansammlungen werden untersagt • Schulen und Kita…	• 11. März: ST verbietet Großveranstaltungen mit über 1.000 Teilnehmern • 13. März: Schließung von Schulen und Kitas in ST ab dem 16. März • 18. März: Zur Eindämmung des Coronavirus müssen zahlreiche Geschäfte und Einrichtungen ab heute schließen • dennoch gibt es Ausnahmen, und auch Restaurants dürfen noch öffnen. Die Verordnung der Landesregierung gilt über einen Monat – bis einschließlich 19. …	• Am 13. März verfügte SH eine landesweite Schulschließung ab dem 16. März (Notbetreuung ist eingerichtet) • Ab dem 15.März müssen Vergnügungs-, Sport- und Freizeitstätten in SH schließen. Der Betrieb von Hotels und Gaststätten war unter Auflagen weiterhin erlaubt Quelle: Wikipedia • Landesverordnung vom 17. März 2020: • Verbot von Beherbergung zu touristischen Zwecken • Reisen aus touristischen …	• Ab dem 17. März verfügte TH eine landesweite Schulschließung (mit Notbetreuung) • Mit Wirkung zum 25. März wurde angeordnet, die physischen und sozialen Kontakte zu anderen Menschen außer zu den Angehörigen des eigenen Haushalts auf ein absolut nötiges Minimum zu reduzieren und zu anderen Personen (außer zu Haushaltsangehörigen) einen Mindestabstand von 1,5m zu halten Quelle: Wikipedia
April 2020		• 1. April: Die bundesweit geltenden Kontaktbeschränkungen werden bis zum 19. April verlängert (mdr.de) • 15.4.2020: Bund und Länder Einigung: Verlängerung der Kontaktbeschränkung bis 3. Mai: Schulen ab 4. Mai schrittweise öffnen, Geschäfte unter 800 m² ab 20. April (oder später) öffnen, es gilt ein Verbot von Großveranstaltungen bis zum 31. August • Ab 10.4.2020: Einführung einer14-tägigen häusl…	• 29. April: die Schließung von Schulen und Kindertagesstätten wurde bis zum 3. Mai verlängert • Die Ausnahme zur Öffnung wurden für alle Geschäfte mit einer Verkaufsfläche mit unter 800 Quadratmetern, sowie um Auto-, Fahrrad- und Buchhändler unabhängig von der Größe und für Bibliotheken und Archive generell erweitert Quelle: Wikipedia	• Am 16. April kündigte Ministerpräsident Söder in Absprache mit Bund und Ländern schrittweise Lockerungen an. • Im Freien soll eine Kontaktperson aus einem anderen Haushalt zulässig sein. • Seit dem 20. April durften Baumärkte, Gärtnereien und Gartencenter öffnen • ab dem 27. April dürfen Geschäfte bis 800 m2 Größe öffnen; Kaufhäuser und Einkaufspassagen sollten hingegen vorläufig geschlossen bl…	• 2. April: Kontaktverbot wird in Berlin verlängert (Quelle: Tagesspiegel) • 9. April 2020: Neue Besuchs- und Quarantäneregeln • 21. April: Großveranstaltungsverbot • Seit dem 22. April dürfen Einzelhandelsgeschäfte bis zu einer Größe von 800 Quadratmetern wieder öffnen • 30. April: Senat beschließt Wiedereröffnung von Spielplätzen Quelle: Wikipedia	• 17 April: Kabinett beschließt erste Lockerungen ab dem 20. April: kleinere Geschäfte, Museen und Ausstellungshallen dürfen unter Auflagen öffnen. • die Schulen starten nach einem Stufenplan wieder den Unterricht am 27. April • Maskenpflicht ab 27. April in Brandenburg in Geschäften und dem öffentlichen Nahverkehr Quelle: moz.de, Helmut. Barthel	• 5. April: 2G im Einzelhandel: In vielen Geschäften dürfen nur noch Geimpfte und Genesene einkaufen • Bremen verschärft Regeln für Ungeimpfte und in Hotspots • 28. Dezember: Kontaktbeschränkungen auch für Geimpfte und Genesene. Auch für den Silvesterabend gilt die Zehn-Personen Regel, auf öffentlichen Plätzen darf es keine größeren Versammlungen geben. Es müssen zudem die Clubs schließen Quelle:…	• Im April 2020 führte Hamburg die Maskenpflicht ein (Quelle: Wikipedia i)	• Ab dem 1. April gilt in Hessen ein Besuchsverbot für Altenheime • Am 10. April traten Einreisebeschränkungen in Hessen in Kraft wonach sich Einreisende in eine 14-tägige Quarantäne begeben müssen • Am 15. April kündigt Ministerpräsident Bouffier an, dass die Kontaktbeschränkungen bis mindestens 3. Mai verlängert werden Quelle: Wikipedia • 15. April: Große Geschäfte dürfen wieder öffnen (mit ein…	• 30. April: Die Beschränkung von Verkaufsstellen auf 800 m2 wird aufgehoben • Spielplätze können unter Auflagen geöffnet werden • Der Schulbetrieb wird erweitert Quelle: IHK)	• Im April wurden erste Lockerungen beschlossen • Am 1. April dürfen Gartenbau- und Baumärkte wieder öffnen, am 7. April dürfen Blumenläden öffnen • Ab 7. April: Hochzeiten und Beerdigungen sind mit maximal zehn Personen erlaubt • 15. April: Bundesweite Einigung auf Fortdauer der Kontaktbeschränkungen bis 3. Mai • 16. April; Schrittweise Wiedereröffnung der Schulen, Notbetreuung in Kitas wird aus…	• 7. April: die Hochschulen starten das Sommersemester als Online-Semester (Radio Hessen) • 16. April: Am 20. April tritt eine neue Corona Schutzverordnung in NW in Kraft, diese gilt zunächst zum 3. Mai • ab dem 20. April 2020 zusätzlich zu den bereits bekannten Handelseinrichtungen alle Buchhandlungen, Tierbedarfsmärkte, Bau- und Gartenbaumärkte einschließlich vergleichbaren Fachmärkten öffnen •…	• Ab dem 20. April erfolgten erste Lockerungen. Zoos und Parks durften öffnen • Ab dem 27. April (bis 8. Juni) wurden die Schulen schrittweise geöffnet Quelle: Wikipedia	• Am 28. April setzte das Verfassungsgericht des Saarlandes die für das Saarland geltende Ausgangsbeschränkung weitgehend außer Vollzug. Die Reglung sei im Vergleich zu den bloßen Kontaktbeschränkungen anderer Bundesländer unverhältnismäßig (Wikipedia)	• Sachsen verlängert die Ausgangsbeschränkungen bis zum 20. April • In Sachsen wird ab dem 22. April der Schulbetrieb schrittweise wieder aufgenommen, zunächst dürfen Abiturienten zurück in die Schule (eines der ersten Bundesländer) • Auch werden die strikten Ausgangsbeschränkungen gelockert. Gleichzeitig führt Sachsen als erstes Bundesland die Maskenpflicht ein im Einzelhandel sowie im öffentlic…	• 1. April: Gemeinsamer Beschluss von Bund und Ländern: Kontaktbeschränkungen verlängert bis zum 19. April • 20. April: Nach der neuen Corona-Verordnung in ST dürfen ab heute Geschäfte mit einer maximalen Verkaufsfläche von 800 Quadratmetern wieder öffnen. Geschlossen bleiben generell größere Läden, Restaurants und Kneipen. Ausgenommen davon sind Autohändler, Fahrradgeschäfte, Buchläden, Baumärkt…		• 18. April: Neue Verordnung zur Eindämmung des Coronavirus ab dem 20. April: • Vorbehaltlich zusätzlicher Schutzmaßnahmen werden genehmigt: • Ab 20. April Öffnung von: Bibliotheken, Geburtsvorbereitungskursen, Tagesgruppen für Kinder und Jugendliche mit sozialem Unterstützungsbedarf, Autohandel • Ab dem 24. April Öffnung von: Geschäften bis zu einer Verkaufsfläche von 800 Quadratmetern Quelle: P…
Mai 2020		• 6. Mai 2020: Lockerungen für Geschäfte, Sport unter freiem Himmel, Besuche in Kliniken, Pflegeheimen und Behinderteneinrichtungen • Bis zu einer Obergrenze von 50 Neuinfektionen pro 100.000 EW erhalten die Länder weitgehend die Verantwortung für weitere Lockerungen. Die Bundesländer weitgehende Verantwortung, um Beschränkungen zu lockern - etwa für Hotels, Gastronomie, Geschäfte, Fahrschulen, S…	• Ab dem 4. Mai regelt eine neue Verordnung die teilweise Wiederaufnahme des Schulbetriebs • in BW wurden Anfang Mai Großveranstaltungen mit mehr als 500 Besuchern verboten (ab 1.Juni waren Veranstaltungen mit höchstens 100 Besuchern und festen Sitzplätzen wieder gestattet; auch private Feiern mit weniger als 100 Teilnehmern, wurden unter Auflagen ab dem 9. Juni wieder erlaubt; ab 1. Juli wurde d…	• Seit Mai schrittweise Öffnung der Kinderbetreuung, ab dem 1. Juli 2020 dürfen alle Kinder wieder regulär in der Kindertageseinrichtung betreut werden wenn es das Infektionsgeschehen zulässt • Die bisherigen Ausgangsbeschränkungen wurden am 6. Mai aufgehoben. Ab dem 6. Mai gilt: Der Kontakt zu mehr als einer Person außerhalb des Hausstands ist verboten und die Abstandsregelung von 1,5 Meter blei…	• Zum 9. Mai entfällt die Beschränkung der Quadratmeterzahl bei der Öffnung von Einzelhandelsgeschäften • 15. Mai 2020: Berliner Senat beschließt die Wiedereröffnung von Restaurants und Gaststätten ab dem 15. Mai (6-22Uhr). • Ab dem 2. Juni durften Restaurants und Kneipen bis 23 Uhr öffnen Quelle: Wikipedia	• 5. Mai: Friseure dürfen wieder öffnen • 8. Mai: Das Kabinett beschließt weitere Lockerungen zum Beispiel in den Kontaktbeschränkungen • Ab 9. Mai dürfen Geschäfte wieder öffnen, für die Gastronomie gilt dies ab dem 15. Mai. Dann ist auch das Training in Sportvereinen möglich • 12. Mai: Weitere Öffnung von Schulen und Kitas bis zu den Sommerferien • Ab 15. Mai ist Breiten- und Freizeitsport wied…	• Ab dem 6. Mai werden Spielplätze wieder geöffnet • 12. Mai: Senat beschließt schrittweise Öffnung und Lockerungen für Gastronomie sowie Beherbergungs- und Veranstaltungsgewerbe. Ab Montag den 18. Mai dürfen Restaurants und Kneipe öffnen, wenn die Betreiber sicherstellen, das die Regeln des Kontaktverbotes eingehalten werden. • Ebenso dürfen alle Beherbergungsbetriebe und Übernachtungsangebote u…	• 13. Mai: Der Senat beschließt, dass die Gastronomie wieder öffnen darf (unter Auflagen) • Auch dürfen sich wieder maximal zehn Personen aus zwei Haushalten treffen • 18. Mai: Besuche in Pflegeheimen sind unter Auflagen wieder erlaubt • 26. Mai: Sport ist auch drinnen wieder zulässig (kontaktfrei, 1,5m Abstand) Quelle: abendblatt.de, Wikipedia	• 1. Mai: Öffnung von Spielplätzen, Friseurläden und Kultureinrichtungen. • Die Landesregierung lässt außerdem wieder die Besuche von Gottesdiensten zu sowie den Besuch von Alten- und Pflegeheimen • Ab 9. Mai entfällt die Verkaufsflächenbegrenzung von 800 Quadratmetern, stattdessen gilt die Regel, je angefangener 20 Quadratmeter ist ein Kunde zulässig • viele Sport- und Kulturangebote sind wieder…	• 4. Mai: Friseure können unter Auflagen wieder öffnen • Der Schulunterricht für die 4. Klasse und Prüfungsklassen wird der Schulunterricht wieder aufgenommen • Zusammenkünfte von Glaubensgemeinschaften unter Auflagen wieder möglich • 7 Mai: Kosmetikstudios, Sonnenstudios und ähnliche Unternehmen können ihren Betrieb unter strengen Auflagen fortsetzen • Innenbereiche von Zoos, Tierparks u.ä. dürf…	• Am 4. Mai stellte die Landesregierung einen Fünf-Stufen-Plan für Lockerungen in verschiedenen Bereichen vor, der am 22. Mai und 5. Juni aktualisiert wurde • Stufe 1 begann am 6. Mai, Stufe 2 am 11. Mai, Stufe 3 am 25. Mai, Stufe 4 am 8. Juni und Stufe 5 am 22. Juni • Ab dem 6 Mai gilt in Niedersachsen Folgendes: Bundesweit und in Niedersachsen sollen religiöse Versammlungen unter Abstands- und …	• 1. Mai: ab dem 4. Mai ist der Betrieb bestimmter Kultur- und Freizeiteinrichtungen wieder möglich wie der Besuch von Museen, Galerien, Landschaftsparks, Musikschulen, Weiterbildungseinrichtungen, Gedenkstätten und ähnlichen dürfen wieder öffnen unter strengen Hygienevorschriften • 5. Mai: Aufhebung des generellen Besuchsverbots in Alten- und Pflegeeinrichtungen und der Eingliederungshilfe zum 1…	• Seit dem 13. Mai durften Gastronomiebetriebe von 6 bis 22Uhr und unter Auflagen wieder öffnen • Zudem dürfen auch Friseure sowie andere Dienstleistungsbetriebe im Bereich der Körperpflege unter Einhaltung strenger Hygieneregeln wieder öffnen • Zudem dürfen alle Angebote in öffentlichen und privaten Bildungseinrichtungen ab dem 13. Mai die Möglichkeit haben zu öffnen • Auch dürfen Bewohner und P…	• Mit den bundesweiten Lockerungen ab Mai beschloss der saarländische Ministerrat eine verschärfte Regelung im Falle einer lokalen Ausbreitung, ab einer Inzidenz von 35 sollen regionale Schutzmaßnahmen beschlossen werden • Ab dem 25. Mai öffnen die Schulen wieder, allerdings im Wechselmodell • Ab dem 4. Mai beginnt eine vorsichtige Rückkehr zur Normalität im Kulturbereich, unter Auflagen wurden S…	• Anfang Mai dürfen Möbelhäuser und Einkaufszentren unter Auflagen wieder öffnen, größere Läden müssen ihre Flächen auf 800 Quadratmeter verkleinern. Auch Zoos werden wieder geöffnet • Mitte Mai dürfen in Sachsen, Sachsen Anhalt und Thüringen die Gaststätten und Hotels wieder öffnen, mit strengen Auflagen • Kita-Kinder und Grundschüler in Sachsen werden ab dem 18. Mai wieder in ihren Einrichtunge…	• 4. Mai: Neue Corona Eindämmungsverordnung: Sachsen Anhalt beschließt Lockerungen und lockert als erstes Bundesland die Kontaktbeschränkungen. Es dürfen sich bis zu fünf Personen zusammen draußen treffen, auch wenn sie nicht zum selben Haushalt gehören. Sie beinhaltet auch Auflagen für Dienstleister wie Friseure und Fahrschulen, die ab Montag wieder öffnen dürfen. Auch Gottesdienste sind wieder …	• 1. Mai: Änderung der Corona-Verordnung • Der Aufenthalt im öffentlichen Raum ist nur alleine, in Begleitung von im selben Haushalt lebenden Personen und einer weiteren Person gestattet. • Öffentliche und private Veranstaltungen mit einer Teilnehmerzahl über 1.000 Personen sind bis zum 31. August 2020 verboten • Einzelhandelsgeschäfte unter 800 Quadratmeter dürfen öffnen, wenn die Kundenzahl auf…	• 2. Mai: ab dem 4. Mai können in Thüringen weitere Branchen öffnen • Neue Regelungen: • An Gottesdiensten und sonstigen religiösen Zusammenkünften können im Ausnahmefall in geschlossenen Räumen mehr als 30 Personen teilnehmen. Die Vorlage eines Hygiene- und Schutzkonzeptes ist erforderlich. • Trauerfeiern sind auch in geschlossenen Räumen gestattet • Klarstellung, dass auch auf Mund-Nasen-Bedeck…
Juni 2020			• 1. Juni: Verordnung erlaubt die Öffnung von Kultureinrichtungen mit festen Sitzplätzen für bis zu 100 Personen ab dem 1. Juni (Wikipedia)	• 8. Juni: Lockerungen in Bayern: • Zum 8. Juni dürfen in Bayern Freibäder, Tanzstudios unter Abstands- und Hygieneauflagen wieder öffnen. • Im Freien dürfen bis zu 20 Personen gemeinsam Sport treiben • die Regeln für die Gastronomie bleiben unverändert • die Kontaktbeschränkungen bleiben unverändert Quelle: Wikipedia • Lockerung zum 15. Juni: • zum 15. Juni dürfen in Bayern Konzerte mit bis zu 5…	• Am 9. Juni wurde Sperrstunde von 23 Uhr aufgehoben für Restaurants, Gaststätten und Kneipen aufgehoben. (Wikipedia)	• 3. Juni: Bildungsveranstaltungen an Volkshochschulen und Weiterbildungseinrichtungen in freier Trägerschaft können nun mit mehr als fünf Personen stattfinden • 6. Juni 2020: Kinos und Theater öffnen wieder • 12. Juni 2020: Das Kabinett hebt Kontaktbeschränkungen auf. Öffentliche und private Veranstaltungen dürfen ab 15. Juni wieder mit bis zu 1.000 Menschen stattfinden • Kitas kehren in den Nor…	• 9. Juni: Bremer Senat beschließt eingeschränkten Regelbetrieb für Kitas und Grundschulen: Ab dem 15. Juni sollen Einrichtungen der Kinderbetreuung und Kindertagespflege in den eingeschränkten Regelbetrieb übergehen. Zudem sollen an allen Grundschulen jeweils die Hälfte der Schüler in wechselnden Schichten in die Schule gehen. Zum 22. Juni soll der Präsenzunterricht an Grundschulen in der jeweil…	• 18. Juni: Alle Kinder dürfen in Hamburgs Kitas wieder betreut werden (abendblatt.de)	• Ab 2. Juni ist der Besuch von Jugendhilfeeinrichtungen in Hessen wieder möglich • Zudem weitgehende Öffnung von Behindertenwerkstätten • Ab 11. Juni dürfen sich Gruppen von maximal 10 Personen im öffentlichen Raum treffen, unerheblich, aus wie vielen Hausständen sie stammen • 22 Juni: Für alle Jahrgänge der Grundschulen wird der Präsenzunterricht wieder aufgenommen, die Schulpflicht bleibt jedo…	• 5. Juni: Verlängerung der Kontaktbeschränkung bis zum 29. Juni. Zudem ist der Aufenthalt im öffentlichen Raum nur bis zu 10 Personen aus beliebig vielen Haushalten gestattet • 13 Juni: Theater und Konzerthäuser dürfen unter Auflagen öffnen, Schankwirtschaften wie z.B. Bars dürfen unter denselben Auflagen öffnen wie Speisewirtschaften, Gaststätten dürfen nun bis 24 Uhr öffnen Quelle: IHK	• Ab dem 5 Juni dürfen Kneipen, Hallenbäder und Open Air Veranstaltungen bis 250 Personen öffnen • 19. Juni: Kinos und Theater dürfen öffnen, Indoor-Veranstaltungen bis 250 Personen möglich Quelle: hannover.de • Ab dem 22. Juni werden Kindertagesstätten für Kinder geöffnet und die "Notbetreuung" beendet (Wikipedia)	• Ab dem 11. Juni gilt in NW eine neue Corona-Schutzverordnung mit weiteren Erleichterungen • die strengen Regeln für Konzerte, private Feiern, Freizeitparks und Sportvereine werden gelockert (ab dem 15. Juni) • Unter Auflagen gestattet sind bestimmte Veranstaltungen mit mehr als 100 Personen sowie private Festveranstaltungen mit bis zu 50 Personen, aus "herausragendem Anlass" (wie Hochzeiten ode…	• Am 10. Juni traten weitere Lockerungen in Kraft: Es dürfen sich wieder maximal zehn Personen aus verschiedenen Haushalten im öffentlichen Raum treffen • Darüber hinaus wurden größere Veranstaltungen zugelassen, die Teilnehmerzahl wurde bei Innenveranstaltungen auf maximal 75 Personen begrenzt (ab dem 24. Juni auf 150 Personen) und im Außenbereich auf 250 Personen • Die Schließzeit der Gastronom…	• Ab dem 15. Juni wurden Veranstaltungen in geschlossenen Räumen mit bis zu 50 Personen und unter freiem Himmel mit bis zu 100 Personen erlaubt. Diese mussten ab 10 Personen bei der Ortspolizeibehörde angemeldet werden. Beim Kurs-, Trainings- und Sportbetrieb sowie beim Betrieb von Tanzschulen wurde die Gruppengröße von zehn auf maximal 20 Personen erhöht • Ab dem 29. Juni trat eine neue Verordnu…	• 6. Juni: In Sachsen treten weitere Lockerungen des Infektionsschutzgesetzes in Kraft • Ab Anfang Juni können Bäder, Thermen und Saunen wieder besucht werden Quelle: mdr.de • Ab dem 27. Juni gibt es weitere Lockerungen: Familienfeiern sind nun mit maximal 100 Gästen zugelassen (bisher 50), Besuche in Kliniken-, Alten- und Pflegeheimen wieder möglich, wenn Einrichtungen Schutzkonzept vorlegen kön…	• 2. Juni: Schulen und Kitas starten wieder in eingeschränktem Regelbetrieb (mdr)	• Landesverordnung vom 5. Juni: • Es dürfen sich bis zu zehn Personen aus bis zu zwei Haushalten zu privaten Zwecken treffen • Veranstaltungen mit mehr als 250 Personen sind untersagt • Veranstaltungen über 50 Personen ohne feste Sitzplätze dürfen nur außerhalb geschlossener Räume stattfinden • Märkte und vergleichbare Veranstaltungen im öffentlichen Raum wie Messen dürfen nur außerhalb geschloss…	• ab dem 1. Juni: Öffnung von Fitnessstudios, Schwimmbädern unter freiem Himmel und Badeseen, Vereins-, Sport- und Freizeiteinrichtungen und -angebote in geschlossenen Räumen • 9. Juni: Kabinett beschließt neue Corona-Eindämmungsverordnung • Lockerungen bei den Kontaktbeschränkungen: Allen Menschen wird weiterhin geraten, die physisch-sozialen Kontakte zu anderen Personen möglichst gering zu halt…
Juli 2020				• Lockerung zum 1. Juli 2020: • Bei kulturellen Veranstaltungen und in Kinos sind nun 400 Personen im Freien und 200 Personen in geschlossenen Räumen erlaubt (mit Kennzeichnung der Plätze). Ohne Kennzeichnung ist die Hälfte der Teilnehmerzahl erlaubt • Im Sport dürfen bei gekennzeichneten Plätzen 200 Personen teilnehmen. Ansonsten gilt eine Obergrenze von 100 Personen. Zuschauer bleiben ausgeschl…		• 7. Juli: Verbot von Großveranstaltungen wurde verlängert • 15. Juli: Erleichterungen für Besuche in Pflegeheimen Quelle: h.m	• 28. Juli: weitere Lockerungen bei den Besuchsrechten in Alten- und Pflegeeinrichtungen Bewohner und Patienten haben grundsätzlich Anspruch auf Besuch. Die bisherigen Beschränkungen auf 2 Stunden täglich und eine einzelne Person im Verlauf einer Woche fallen somit weg (Bremer Senat)	• 16. Juli: Sport ist wieder mit Körperkontakt und ohne Abstand für bis zu zehn Personen möglich. Hallenbäder dürfen wieder öffnen (abendblatt.de)	• 6. Juli: Nach 4 Monaten dürfen alle Kinder in die Kitas zurück. Der Normalbetrieb startet wieder, der eingeschränkte Regelbetrieb endet • Der Besuch von Sportveranstaltungen- und Wettkämpfen ist unter Einhaltung der Drei-Quadratmeter Regel wieder möglich • Das Grillen und Picknicken in der Öffentlichkeit ist grundsätzlich wieder erlaubt • Ab dem 15. Juli: Besuche in Rehakliniken sind uneingesch…	• 10. Juli: • Die Kontaktbeschränkungen gelten nur noch als Empfehlung • Die Sperrzeit in Gaststätten wird auf 2 Uhr verlängert • Veranstaltungen sind im Inneren mit bis zu 200 Personen und unter freiem Himmel mit bis zu 500 Personen erlaubt • Messen und Ausstellungen dürfen unter Auflagen wieder öffnen Quelle: IHK	• 14. August: Unterricht ist wieder in voller Klassenstärke möglich (hannover.de)	• 28. Juli: Beschluss zur Wiederaufnahme des Regelbetriebs in der Kinderbetreuung ab dem 17. August (Pressestelle NW)		• Ab dem 24. Juli dürfen bis 35 Personen an gemeinsamen Kontaktsport teilnehmen • Auch wurden Veranstaltungen mit mehr als 700 Personen im freien und 350 Personen in geschlossenen Räumen erlaubt Quelle: Wikipedia	• Neue Corona-Schutzverordnung, gilt ab dem 18. Juli und bis zum 31. August • Familienfeiern dürfen wieder mit bis zu 100 Personen stattfinden und Betriebs- und Vereinsfeiern mit bis zu 50 Personen • Jahrmärkte und Volksfeste dürfen mit maximal 1000 Besuchern stattfinden (mit Hygienekonzept) • Sportwettkämpfe sind wieder mit Publikum (bis 1000 Personen) möglich Quelle: sachsen.de	• 2. Juli: In Sachsen-Anhalt gilt eine neue Corona-Verordnung. Kontaktverbote wurden durch Empfehlungen ersetzt. So wird beispielsweise empfohlen, sich nur mit maximal zehn Personen zu treffen. Private Feiern sind auf 50 Teilnehmer begrenzt. Ist die Feier oder Veranstaltung jedoch fachkundig organisiert, dürfen 250 Personen in Innenräumen oder 1.000 Personen im Freien teilnehmen. Außerdem können …	• 15. Juli: Änderung der Landesverordnung • bei Veranstaltungen im öffentlichen Raum mit festen Sitzplätzen dürfen bis zu 500 Personen teilnehmen • Veranstaltungen außerhalb geschlossener Räume ohne Sitzplätze dürfen mit 150 Personen und innerhalb geschlossener Räume mit 50 Personen stattfinden Quelle: Ministerium für Inneres, Kommunales, Wohnen und Sport Personen stattfinden	• 27. Juli: Neue Corona Verordnung tritt ohne wesentliche Änderungen in Kraft (Pressemeldungen Land Thüringen)
August 2020					• Am 10. August 2020 wurde in Berlin der vollständige Präsenzunterricht an Schulen wieder aufgenommen, seit 27. April wurden einige Klasse, teilweise eingeschränkt wieder geöffnet (Wikipedia)	• 5. August: Maskenpflicht an den Schulen in Brandenburg • 10. August: Die Schulen starten nach den Sommerferien wieder in den Regelbetrieb Quelle: moz.de			• 1. August: Mannschafts- und Schulsport soll wieder uneingeschränkt möglich sein (hessenschau.de) • Am 27. August entschied Hessen, Sport bis Ende Oktober ohne Zuschauer stattfinden zu lassen (Wikipedia)		• 31. August: NW verlängert Corona-Schutzordnung zum 15. September • Einführung einer lokalen Corona Bremse • Neue Regeln für die Genehmigung von Veranstaltungen sowie in Schulen • klargestellt wird, dass bei Veranstaltungen ab 500 Teilnehmern der Veranstalter mit dem Hygiene- und Schutzkonzept auch eine pandemiegemäße An- und Abreise sicherstellen muss. Konzepte für Veranstaltungen mit über 1.00…		• 20. August: 10. Corona-Bekämpfungsverordnung soll über den 31. August hinaus bis zum 15. September verlängert werden		• Nach den Sommerferien gilt in Sachsens Schulen wieder der Regelbetrieb (mdr.de)			• 19. August: Ab dem 30. August gilt in Thüringen eine neue Corona Eindämmungsverordnung • Neuerungen: • 1. Besuche in Pflegeeinrichtungen und besonderen Wohnformen für Menschen mit Behinderungen: Zukünftig wird es in diesem Bereich ein Stufenkonzept geben. Das heißt, grundsätzlich sind Besuche wieder erlaubt. • 2. Veranstaltungen und Private Feiern: Öffentlich geförderte Theater und Orchester kö…
September 2020			• Änderungen zum 19. September: • Die neue Verordnung setzt den Beschluss der Länder um, probeweise bei Sportveranstaltungen wieder Publikum unter strengen Auflagen zuzulassen • Zuschauern muss ein fester Sitzplatz zugewiesen werden. Dabei müssen sie einen Mindestabstand von 1,5 Metern in alle Richtungen einhalten • Die maximal zulässige Zuschauerzahl orientiert sich an der im Regelbetrieb maxima…	• 22. September: In Bayern wird das Alkoholverbot in der Öffentlichkeit ausgeweitet, die Sperrstunde wird auf 23 Uhr vorgezogen. Die erlaubte Zahl an Personen bei privaten Treffen wird wieder begrenzt, ebenso Besuche in Krankenhäusern, Alten- und Pflegeheimen (mdr.de) • 23. September 2020 • bei Überschreitung der 7-Tage-Inzidenz von 50 Neuinfektionen je 100.000 EW sollen Kreise folgende Anordnung…				• 15. September: Als eine der letzten Beschränkungen fällt in Hamburg das Prostitutionsverbot (abendblatt.de)	• 18. September: Hessen hebt die verhängten allgemeinen Besuchsbeschränkungen für Alten- und Pflegeheime auf. Damit entfallen verbindliche Vorgaben zur Dauer und Anzahl der Besuche (hessenschau.de)	• 4. September: Clubs und Diskotheken dürfen als Gaststätten öffnen, das Tanzen bleibt untersagt (IHK)	• Das bundesweite Verbot von Großveranstaltungen wurde bis zum 31. Oktober verlängert jedoch wurden neue Konzepte wie Pop-up Freizeitparks für die Zeit ab September genehmigt (Wikipedia)	• 15. September: NW verlängert Corona-Schutzverordnung bis einschließlich 30. September • Ab dem 16. September 2020 dürfen bei Sportveranstaltungen oder bei Wettbewerben wieder mehr als 300 Zuschauer anwesend sein, sofern ein besonderes Hygiene- und Infektionsschutzkonzept vorgelegt wird. Bei mehr als 1.000 Zuschauern gilt – wie auch bei sonstigen Veranstaltungen – eine Obergrenze von einem Dritt…	• 11. September: Beschluss der 11. Corona-Bekämpfungsverordnung • Zusammenkünfte von bis zu zehn Personen oder eine Zusammenkunft der Angehörigen zweier Hausstände sind zulässig • In geschlossenen Räumen dürfen künftig Veranstaltungen mit bis zu 250 Personen stattfinden, im Freien mit bis zu 500 Personen • Großveranstaltungen bei denen eine Kontaktverfolgung nicht möglich ist, bleiben bis Ende de…	• Ab dem 18. Oktober wurden neue Maßnahmen ergriffen. Es folgte eine Sperrstunde für die Gastronomie, eine Beschränkung der Teilnehmerzahl sowohl bei Veranstaltungen (maximal 100 Personen) als auch bei privaten Feiern (maximal 10 Personen aus zwei Haushalten) sowie eine Ausweitung der Maskenpflicht (Wikipedia)		• 15. September: Die Landesregierung in ST beschließt weitere Lockerungen • Private Feiern sind mit bis zu 50 Personen erlaubt • Organisierte Veranstaltungen dürfen mit bis zu 500 Personen, ab 1. November mit bis zu 1.000 Personen stattfinden • Großveranstaltungen bleiben, wenn keine Kontaktverfolgung möglich ist, bis Ende des Jahres untersagt Quelle: wochenspiegel.de, mdr.de	• Änderung der Landesverordnung vom 1. September: • Veranstaltungen bis zu 1.500 Personen sind zulässig, wenn Voraussetzungen erfüllt sind • Bei Veranstaltungen mit festen Sitzplätzen dürfen draußen bis zu 1.500 Teilnehmer teilnehmen und innerhalb geschlossener Räume bis zu 750 Personen • Dieselben Personenzahlen gelten bei öffentlichen und nichtöffentlichen Versammlungen Quelle: Ministerium für …	• 30. September: Neue Corona Verordnung tritt ohne wesentliche Änderungen in Kraft (Pressestelle Land Thüringen)
Oktober 2020		• 14. Oktober: Bund und Länder einigen sich auf neue gemeinsame Eindämmungsregeln • In Regionen mit stark steigenden Corona-Zahlen sollen demnach private Feiern künftig auf maximal zehn Teilnehmer und zwei Hausstände begrenzt werden • In der Gastronomie soll es eine Sperrstunde um 23 Uhr geben • Die Reglungen sollen ab 50 Neuinfektionen je 100.000 EW in sieben Tagen gelten Quelle: mdr, Wikipedia …	• Mit den ab 16. Oktober 2020 gültigen Änderungen an der Corona-Verordnung Schule werden die Maßnahmen zum Infektionsschutz an den Schulen für den Fall verschärft, dass die Pandemiestufe 3, also eine landesweite 7-Tages-Inzidenz von 35 und mehr Neuinfektionen je 100.000 Einwohner, ausgerufen wird. Für diesen Fall gilt unter anderem: • die Ausweitung der Pflicht zum Tragen einer Mund-Nasen-Bedecku…	• 15. Oktober: Bayern erlässt eigene, schärfere Reglungen (mdr.de) • Ampelsystem vom 17. Oktober bis 1. November 2020 • Bei Inzidenz über 35 Fälle (gelb) zusätzliche Maßnahmen wie: • Sperrstunde der Gastronomie und ein Alkoholverkaufsverbot in Tankstellen ab 23Uhr • Bei privaten Feiern dürfen nur noch 10 Personen oder Mitglieder zweier Hausstände zusammen kommen •Alkoholverbot auf öffentlichen Pl…	• Am 10. Oktober 2020 wurde erneut eine Sperrstunde für Gastronomiebetriebe um 23 Uhr eingeführt, diese gilt auch für Supermärkte und Spätverkaufsstellen • 24. Oktober 2020: Sperrstunde für Gaststätten und 5-Personen-Grenze im öffentlichen Raum im Freien von 23Uhr bis 6Uhr. 27. Oktober 2020: • Weitere Personenbeschränkungen bei Veranstaltungen • Schließung von Hochschulen für den Publikumsverkehr…	• 9. Oktober: Kabinett verhängt Beherbergungsverbot für Gäste aus Berlin und anderen Corona-Hotspots in Deutschland • 17. Oktober: Beherbergungsverbot ausgesetzt Quelle: moz.de	• 1. Oktober: Bei einer Inzidenz von 35 oder höher dürfen private Veranstaltungen mit maximal 50 Personen stattfinden, bei einer Inzidenz von 50 oder größer mit maximal 25 Personen • 6. Oktober: Handlungsschritte bei Überschreitung der 50er Inzidenz beschlossen: • Private Feiern dürfen nur noch mit maximal 25 Personen stattfinden. • Die Obergrenze für alle weiteren Veranstaltungen wird auf 100 Te…	• Am 12. Oktober wurde die Maskenpflicht auf 14 ausgewählte öffentliche Straßen und Plätze in Hamburg ausgeweitet an denen zu bestimmten Uhrzeiten Maske getragen werden musste. (Wikipedia ) • Am 16. Oktober wurde in Hamburg eine Sperrstunde (23Uhr - 5Uhr) und ein Alkohol-Verkaufsverbot eingeführt • Private Feiern außerhalb des eigenen Wohnraums sind nur noch mit bis zu 25 Personen zulässig, im ei…	• 6 Oktober: In Frankfurt und Offenbach werden strengere Maßnahmen beschlossen wie eine Sperrstunde ab 22Uhr und ein Alkoholverbot auf Plätzen und in Parks. Kurze Zeit später wird die Sperrstunde auf 23Uhr verschoben • 16. Oktober: Verschärfte Maßnahmen in Hessen: Private Feiern in öffentlichen Räumen werden auf 50 Personen begrenzt, die Kontaktnachverfolgung wird verstärkt und die Maskenpflicht …		• 8. Oktober: Neuordnung bringt Einschränkungen bei Privatfeiern (zunächst gültig bis 15. November) • In eigenen Räumen gilt eine Personenobergrenze von 25 Personen, im Freien liegt die Grenze bei 50 Personen • Bei Feiern in Gaststätten, Restaurants u.ä. gilt eine Obergrenze von 100 Personen. Bei mehr als 50 Personen dürfen ab 18Uhr keine reinen Spirituosen ausgegeben oder konsumiert werden, ab 2…				• 31. Oktober: Sachsens Regierung beschließt neue Corona-Schutzverordnung, sie gilt vom 2. bis einschließlich 30. November und setzt das Ergebnis der Beratungen der Ministerpräsidentenkonferenz um (medienservice.sachsen.de)	• 20. Oktober: Sachsen Anhalt verschiebt die für November geplanten Lockerungen • 28. Oktober: Bundeskanzlerin Merkel und die Ministerpräsidenten der Länder beschließen zur Eindämmung der Pandemie drastische Einschränkungen. Demnach sollen ab 2. November bundesweit unter anderem sämtliche Gastronomie-Betriebe schließen • 29. Oktober: Sachsen-Anhalt wird die von Bund und Ländern beschlossenen Rege…		• 29. Oktober: Neben Sachsen und Sachsen Anhalt kündigt auch Thüringen an den kommenden Teillockdown lockern zu wollen (mdr.de) • 31. Oktober: Neue Corona-Sonderverordnung in Anlehnung an die Beschlüsse von Bund und Ländern tritt am 2. November in Kraft und gelten voraussichtlich bis zum 30. November • Die wichtigsten Regeln im Überblick: • Kontaktbeschränkungen: • In der Öffentlichkeit dürfen si…
November 2020	'Lockdown Light' vom 2. November bis 15. Dezember 2020	• ab dem 2. November werden soziale Kontakte auf zwei Haushalte begrenzt • die Gastronomie und Tourismusbranche müssen im gesamten Monat November schließen, ebenso Kultureinrichtungen • Schulen, Handel und Wirtschaft sollen dagegen am Laufen gehalten werden Quelle: Wikipedia • Am 25. November beschließt die zwölfte MPK den Lockdown Light bis zum 20. Dezember fortzusetzen und leicht zu verschärfen…	• Änderungen der Corona-Verordnung ab 2. November 2020: • Sämtliche Einrichtungen, die der Freizeitbeschäftigung dienen werden geschlossen • Unter Auflagen geöffnet bleiben dürfen: Blumenläden, Bibliotheken, Einzelhandel (max. eine Person auf 10m2 Verkaufsfläche), Fahrschulen, Friseure und ähnliche • 8. November: Änderung der Corona Verordnung Einreise- Quarantäne: • Quarantäne-Zeit wird von 14 a…	• Lockdown Light ab 2. November: • In privaten Räumen ist der Aufenthalt nur mit Angehörigen des eigenen Hausstandes sowie zusätzlich den Angehörigen eines weiteren Hausstandes solange die Gesamtzahl von insgesamt zehn Personen nicht überschritten wird • Das Feiern an öffentlichen Plätzen ist untersagt, genauso Veranstaltungen, Versammlungen, Ansammlungen sowie öffentliche Festivitäten • Ausgenom…	• 2. November 2020 • Berlin geht in den Teillockdown: Restaurants, Bars und Kneipen werden geschlossen . Auch Theater, Opern, Konzerthäuser und Museen schließen. • Schulen, Kitas und Einzelhandel bleiben dagegen offen (Tagesspiegel) • 26. November 2020: Berlin verschärft den Teillockdown: • Schärfere Kontaktbeschränkungen als im Rest Deutschlands (Tagesspiegel) • Private Zusammentreffen mit höchs…	• 3. November: Kabinett beschließt die Verkürzung der Quarantäne-Dauer auf 10 Tage • 27. November: Teil-Lockdown bis zum 21. Dezember verlängert • Nach steigenden Infektionszahlen gilt auch in Brandenburg ein Teillockdown • Gaststätten, Kinos, Theater, Museen und Fitnessstudios sind geschlossen, Hotels und Pensionen sind geschlossen. • Zudem gelten strengere Zugangsbeschränkungen zu Geschäften • …			• 2. November: Hessen geht wie der Rest von Deutschland in den Teil-Lockdown • 25. November: Verlängerung des Teil-Lockdowns Quelle: hessenschau.de	• 2. November: • In der Öffentlichkeit dürfen sich nur noch Angehörige zweier Haushalte treffen mit maximal zehn Personen • Feiern auf öffentlichen Plätzen, in Wohnungen sowie in privaten Einrichtungen sind verboten • Kosmetische Dienstleistungen mit Ausnahme von Friseuren und Betrieben des Heilmittelbereichs sind untersagt • Gaststätten inkl. Bars, Clubs und Diskotheken und ähnliche Einrichtunge…	• Niedersachsen orientiert sich an dem bundesweiten Teillockdown (Wikipedia) • Der Aufenthalt in der Öffentlichkeit soll nur mit den Angehörigen des eigenen und eines weiteren Hausstandes jedoch in jedem Fall maximal 10 Personen gestattet werden • Übernachtungsangebote werden nur für notwendige und nicht mehr für touristische Zwecke zur Verfügung gestellt • alle kulturellen und sonstigen der Frei…	• 30. November: NW beschließt neue Corona-Schutzverordnung, in Anlehnung an die Maßnahmen, die bundesweit beschlossen wurden am 25. November • Die neue Coronaschutzverordnung sieht die folgenden Maßnahmen vor: • Treffen im öffentlichen Raum sind nur noch mit den Angehörigen des eigenen und eines weiteren Hausstandes gestattet. Mehr als fünf Personen sind bei dem Zusammentreffen von zwei Haushalte…	• 25. November: Verlängerung des Teillockdowns und weitere Maßnahmen: • Hotels, Gaststätten sowie Freizeit und Kultureinrichtungen bleiben zunächst bis zum 20. November geschlossen • Der Groß- und Einzelhandel bleibt geöffnet bei reduzierter Personenanzahl in den größeren Geschäften über 800m2 • Begrenzung der Besucherzahl in Alten- und Pflegeeinrichtungen: nur noch eine Person bzw. maximal 2 Per…	• Eine weitere Verordnung trat ab dem 2. November in Kraft, die weitreichende Einschränkungen für das öffentliche Leben beinhaltete. • Ab dem 2. November mussten erneut alle Freizeiteinrichtungen schließen. Auch Freizeit- und Amateursport wurden untersagt. Alle Veranstaltungen, die der Unterhaltung dienen, waren ebenfalls untersagt. Ausnahmen gab es für Gottesdienste in Kirchen, Moscheen, Synagog…	• 20. November: Versammlungen sollen künftig auf 1.000 Teilnehmer beschränkt werden (zeit.de) • 27. November: Sachsen will ab Dezember regionale Ausgangsbeschränkungen in Ortschaften und Städten einführen, in denen es mehr als 200 Neuinfektionen pro 100.000 EW in sieben Tagen gibt (mrd.de)	• Ab dem 2. November wurde deutschlandweit ein "Teil-Lockdown umgesetzt, gegen den sich ST zunächst einmal aufgrund vergleichsweise niedriger Zahlen wehrte und weil es zuvor bereits eigene Regeln umgesetzt hatte, die von dem Rest Deutschlands abwichen. Im Laufe des Oktobers hatte ST seinen Kurs geändert und zunächst die bis zum 1. November vorgesehenen Lockerungen abgesagt • 25. November: Ende No…	• Änderung der Landesverordnung vom 29. November: • Veranstaltungen mit über 100 Teilnehmern sind untersagt • Bei Veranstaltungen im öffentlichen Raum ohne Sitzplatz dürfen nur noch zehn Personen außerhalb und innerhalb geschlossener Räume teilnehmen • Veranstaltungen wie Märkte, Messen und vergleichbare Veranstaltungen sind unzulässig • Bei Veranstaltungen mit festen Sitzplätzen dürfen 100 Perso…	• 29. November: Thüringen setzt Bund-Länder Beschluss mit neuer Corona Sonderverordnung um. Die Regelungen gelten vom 1. bis 20. Dezember 2020. • Weitergehende Kontaktbeschränkungen: Private Zusammenkünfte mit Freunden, Verwandten und Bekannten sind auf den eigenen und einen weiteren Haushalt, jedoch in jedem Falle auf maximal fünf Personen zu beschränken. Kinder bis 14 Jahre sind hiervon ausgeno…
Dezember 2020	Harter Lockdown vom 16. Dezember bis 7. März 2021	• 13. Dezember: Bund und Länder beschließen einen "harten Lockdown" vom 16. Dezember bis zum 10. Januar: • Schließungen der meisten Geschäfte • Schließung Kitas und Schulen oder auf Distanzunterricht umgestellt • Empfehlung Homeoffice (Aufhebung 1. Juli) • Mobilitätsbeschränkungen in Gebieten mit hohen Infektionszahlen • Pflicht zum Tragen medizinischer Masken im öffentlichen Nahverkehr und in de…	Ab dem 1.12.20 dürfen sich anstelle von zehn nur noch max. 5 Personen aus nicht mehr als zwei Haushalten treffen. Die Ausnahme sind Kinder unter 14 Jahren und geradlinige Verwandte, jeweils einschließlich Lebenspartner. Insgesamt dürfen es jedoch in jedem Fall nicht mehr als 5 Personen sein. • Ab dem 1. Dezember darf sich in Geschäften mit einer Verkaufsfläche von bis zu 800 Quadratmetern (m²) ma…	• Bayrische Verordnung, die zum 1. Dezember bis zum 20. Dezember in Kraft tritt: • Es dürfen sich maximal fünf Personen zweier Hausstände privat treffen (Kinder unter 14 Jahren nicht mitgezählt) • das Feiern auf öffentlichen Plätzen ist untersagt • Mit der Ausrufung des Katastrophenfalls werden am 8. Dezember weitere Maßnahmen beschlossen, die ab dem 9. Dezember gelten: • Landesweite Ausgangsbesc…	• 5. März: Der Lockdown wird grundsätzlich bis zum 28. März verlängert • Gleichzeitig sollen abhängig von der Infektionslage Lockerungen möglich sein • Künftig sind private Zusammenkünfte des eigenen Haushalts mit einem weiteren Haushalt erlaubt, beschränkt auf maximal 5 Personen (Kinder bis 14 Jahre zählen nicht). Damit orientiert sich Berlin an den Vereinbarungen von Bund und Ländern • Geschäft…	• 8. Dezember: Brandenburg verlängert Quarantäneverordnung bis 15. Januar 2021 • 14. Dezember: Die Präsenzpflicht in den Schulen wird eine Woche vor den Weihnachtsferien aufgehoben. Nach den Ferien sollen die Schulen geschlossen bleiben, mit Ausnahme der Abschlussklassen und der Förderschulen • 16. Dezember: Zweiter Lockdown in Brandenburg • Geschäfte müssen schließen • Außer für Weihnachten und …	• 13. Dezember: Orientierung an bundesweiten Beschlüssen (Bremer Senat)	• Ab dem 1. Dezember dürfen sich nur noch maximal fünf Personen aus zwei Haushalten treffen, wobei Kinder bis 14 Jahre nicht mitgerechnet werden (abendblatt.de) • Zusammenkünfte ohne Einhaltung des Mindestabstandes waren möglich für Angehörige eines gemeinsamen Haushalts, für Verwandte und Verschwägerte gerader Linie und Partner und bei Zusammenkünften mit Angehörigen eines weiteren Haushalts bis…	• 8. Dezember: Hessen führt Eskalationsstufe "Schwarz" ein: Die neue Stufe Schwarz greift bei einem "diffusen Infektionsgeschehen". Das ist gegeben, wenn eine Stadt oder ein Kreis an drei Tagen 200 Neuinfektionen pro 100.000 Einwohnern innerhalb der letzten sieben Tage meldet. Dann greifen zusätzliche Maßnahmen wie eine nächtliche Ausgangssperre von 21Uhr bis 5Uhr und ein Alkoholverbot im öffentl…	• 1. Dezember: Alle privaten Zusammenkünfte in der Öffentlichkeit und in privaten Räumen sind verboten, ausgenommen solche von maximal fünf Personen aus bis zu zwei Haushalten. Vom 23. Dezember bis zum Ablauf des 1. Januar 2021 sind Zusammenkünfte drinnen und draußen im engsten Familien- und Freundeskreis bis maximal 10 Personen aus mehreren Haushalten zulässig • 8. Dezember: • Der Ausschank alko…	• 2. Dezember: Einschränkungen werden bis zum 10. Januar verlängert • 10. Dezember: Ausnahme über den drei Weihnachtstagen dürfen sich bis zu 10 Personen (enge Angehörige) treffen • 13. Dezember: Harter Lockdown ab 16. Dezember • Mit dem Beschluss des bundesweiten verschärften Lockdowns ab dem 16. Dezember durften in Niedersachsen ein Haushalt maximal vier Personen aus dem engsten Familien- und V…	• Ab 1. Dezember gelten in NW landesweit automatische und einheitliche Quarantäneregeln • 14. Dezember: NW setzt Lockdown Beschlüsse des Bundes mit neuer Corona-Schutzverordnung um • Grundsätzlich bleibt es dabei: Treffen sind nur noch mit den Angehörigen des eigenen und eines weiteren Hausstandes – bis maximal fünf Personen – gestattet • Es bleibt bei der bewährten Vorgehensweise, dass die Relig…	• 8. Dezember: es gelten zusätzliche Schutzmaßnahmen in RP: • Eine strengere Kontaktbegrenzung: Ein Hausstand plus zwei Personen aus nur noch einem weiteren Hausstand • Eine zusätzliche Besuchsbegrenzung in Alten- und Pflegeheimen: 1 Person für 1 Stunde am Tag • Eine Begrenzung der allgemeinen Ladenöffnung bis 21Uhr • Ein Verkaufsverbot alkoholischer Getränke in der Zeit von 21Uhr bis 6Uhr • Eine…	• Mit der Coronaverordnung am 15. Dezember wurde der Schulbetrieb weitestgehend ausgesetzt. Auch die Kitas waren betroffen. Eine Notbetreuung wurde eingerichtet • Am 15. Dezember wurden die Regeln erneut verschärft. Es wurden umfangreiche Kontaktbeschränkungen erlassen. Ausnahmen gab es für Weihnachten. Erste Öffnungsschritte wurden ab dem 6. März umgesetzt • Auch der Einzelhandel musste erneut s…	• Ab 1. Dezember werden die Corona-Regeln in Sachsen erneut verschärft. Zu den neuen Maßnahmen gehören ein Alkoholverbot im öffentlichen Raum und eine Ausgangsbeschränkung, wenn der 7-Tage-Inzidenzwert von 200 fünf Tage in Folge überschritten wird. Menschen in den betroffenen Regionen dürfen nur mit triftigem Grund das Haus verlassen. Sachsen erlaubt aber zu Weihnachten für Familienbesuche Überna…	• 1. Dezember: Mit Dezemberbeginn treten von Bund und Ländern neu beschlossene Regeln in Kraft. Auch in der Vorweihnachtszeit müssen zahlreiche Betriebe und Einrichtungen geschlossen bleiben, darunter Kulturstätten, wie Kinos und Museen, sowie Gastronomie-Betriebe, wie Restaurants und Bars. Die Maskenpflicht gilt nun auch vor Geschäften sowie auf Parkplätzen. Die Kontaktbeschränkungen werden vers…	• Änderung der Landesverordnung für Schulen für den Zeitraum 14. Dezember 2020 bis zum 9. Januar 2021 • Ab den Jahrgangsstufen 8 findet in dieser Zeit kein Unterricht und keine sonstigen schulischen Veranstaltungen statt. Distanzunterricht ist vorgesehen • Für Kindertagesstätten und ähnliche gewerbliche Betreuungsangebote gilt ein Betretungsverbot. • Zusammenkünfte sind mit Personen des eigenen H…
2021
Januar 2021		• 5. Januar: Bund und Länder beschließen Verlängerung des Lockdowns bis 31. Januar • Am 18. Januar beschließen Bund und Länder einer abermalige Verlängerung und Verschärfung des Lockdowns, zunächst bis zum 14. Februar Quelle: Abendblatt, GEW	• 11. Januar: Verlängerung und Verschärfung des Lockdowns nach dem Beschluss von Bund und Ländern vom 5. Januar 2021 • Während der erweiterten Ausgangsbeschränkung in der Zeit von 20:00 Uhr bis 5:00 Uhr sind grundsätzlich keine Veranstaltungen des Studienbetriebs möglich •Die neue Corona-Verordnung Einreise-Quarantäne und Testung führt neben der grundsätzlich geltenden zehntägigen Quarantänepflic…	• Änderung der bayrischen Verordnung ab 11. Januar 2021 bis 31. Januar 2021: • Treffen sind nur noch mit Angehörigen desselben Hausstands und einer weiteren Person sowie zugehörige Kinder bis einschließlich drei Jahren erlaubt • Schulen bleiben bis auf die Notbetreuung geschlossen • Bei einer 7-Tages-Inzidenz höher als 200 Neuinfektionen sind touristische Tagesausflüge für Bewohner des betroffene…	• 20. Januar: Berlin und Brandenburg beschließen neue Maßnahmen • Berlin verlängert und verschärft den Lockdown • Der ursprünglich bis zum 31. Januar vorgesehene Lockdown wird bis zum 14. Februar verlängert • Nur noch Eltern mit systemrelevanten Berufen dürfen ihre Kinder in die Kita geben • Maskenpflicht im öffentlichen Nahverkehr und beim Einkaufen • Damit folgen Berlin und Brandenburg weitgehe…	• 4. Januar 2021: Stufenplan für Schulen wird initiiert • 5. Januar 2021: Fortsetzung des Lockdowns mit weiteren Einschränkungen • 9. Januar 2021: Wegen steigender Infektionszahlen werden Kontakte auf nur eine weitere Person beschränkt • 12. Januar: Für Bewohner aus Gegenden mit hohen Infektionszahlen gilt ein Verbot touristischer Reisen und Sport außerhalb eines Radius von 15 Kilometern um den e…		• Ab 8. Januar 2021 sind Kontakte über den eigenen Haushalt hinaus nur mit einer weiteren Person zulässig (Wikipedia) • Neue Corona-Eindämmungsverordnung gilt ab dem 22. Januar • 25. Januar: Hamburg kehrt zur Kita-Notbetreuung zurück Quelle: Pressestelle Hamburg	• 6. Januar: Nach Beschlüssen von Bund und Ländern hat Hessen Maßnahmen geändert und verlängert bis zum 31. Januar. Ab dem 11. Januar gilt Folgendes: • Private Treffen dürfen dann mit nur noch einem Hausstand und einer weiteren Person stattfinden. Kinder zählen mit. • Schüler sollen bis Klasse 6, wo immer möglich, dem Präsenzunterricht fernbleiben. Ab Jahrgangsstufe 7 gibt es mit der Ausnahme von…	• 10. Januar: • Beschränkung von privaten Zusammenkünften auf Angehörige des eigenen Hausstandes mit maximal einer weiteren nicht im Haushalt lebenden Person • In Landkreisen und kreisfreien Städten kann der Bewegungsradius bei einer Inzidenz über 200 auf 15km um den eigenen Wohnort beschränkt werden Quelle: IHK	• 5. Januar: Einigung der Länder auf die Verlängerung und Verschärfung des Lockdowns bis zum 31. Januar • In Erweiterung der bisher geltenden Begrenzungen sind private Zusammenkünfte im Kreis der Angehörigen des eigenen Hausstandes und mit maximal einer weiteren nicht im Haushalt lebenden Person gestattet. Für Landkreise, die eine 7-Tage-Inzidenz von 200 Neuinfektionen überschreiten, werden die B…	• 8. Januar: Coronaschutzverordnung wird angepasst, der Lockdown wird bis 31. Januar verlängert. Damit setzt NW die Beschlüsse von Bund und Ländern am 5. Januar um • Treffen im öffentlichen Raum sind nur zwischen Angehörigen eines Hausstands sowie einer weiteren Person zulässig • Bei Bildungsangeboten an Hochschulen und anderen staatlichen und nichtstaatlichen außerschulischen Bildungseinrichtung…	• 5. Januar: In Landkreisen mit einer 7-Tages-Inzidenz von über 200 werden die Länder weitere Maßnahmen vornehmen, wie beispielsweise die Einschränkung des Bewegungsradius auf 15km um den Wohnort (Landesregierung RP) • 8. Januar: Beschluss der 15. Corona-Bekämpfungsverordnung, sie verlängert den seit dem 16. Dezember geltenden Wintershutdown bis zum 31. Januar • weitere Reduzierung der Kontakte (…	• 5. Januar: Der Lockdown im Saarland wird bis 31 Januar verlängert, 2 Wochen später wird er bis zum 14. Februar ausgedehnt (Saarbrückener Zeitung) • Ab dem 8. Januar kehrten die Abschlussklassen in den Schulbetrieb zurück. (Wikipedia) • 20. Januar: Das Oberverwaltungsgericht des Saarlandes setzt die Corona-Kontaktbeschränkungen im Familienkreis vorläufig außer Vollzug (SZ)	• 5. Januar: Bund und Länder einigen sich auf eine Verlängerung und Verschärfung des Lockdowns. Neu ist, dass man sich nur noch mit einer weiteren Person treffen darf, die nicht zum eigenen Haushalt gehört • In Regionen mit einer Inzidenz über 200 wird der erlaubte Bewegungsradius auf 15 Kilometer begrenzt • Sachsen verlängert ab 11. Januar die Lockdown-Reglungen und verschärft die Kontaktbeschrä…	• 8. Januar: Für den Zeitraum vom 11. Januar bis zum 31. Januar beschließt die Landesregierung die Verschärfung der Eindämmungsmaßnahmen worunter auch Bewegungseinschränkungen in den Landkreisen gehörten, die einen 7-Tage-Inzidenzwert von über 200 für mehr als fünf Tage in Folge aufweisen. In solchen Gebieten wird der Bewegungsradius auf 15km von der Gemeindesgrenze eingeschränkt. • 20. Januar: I…	• 8. Januar: neue Landesverordnung: • Ansammlungen und Zusammenkünfte im öffentlichen und privaten Raum zu privaten Zwecken sind nur mit Personen des eigenen Haushaltes unabhängig von der Personenzahl und mit einer weiteren Person eines weiteren Hausstandes zulässig • Ansonsten bleiben die Regeln der Corona-Verordnung vom 14. Dezember bestehen Quelle: Ministerium für Inneres, Kommunales, Wohnen u…	• 9. Januar: Bund und Länder Beschluss: Sonderverordnung wird mit zusätzlichen Maßnahmen bis 31. Januar 2021 verlängert • Zudem gelten ab dem 10.01.2021 folgende zusätzliche Regelungen: • Private Zusammenkünfte sind nur mit den Angehörigen des eigenen Haushalts gestattet und mit Personen, für die ein Sorge- oder Umgangsrecht besteht, sowie zusätzlich mit nur noch einer haushaltsfremden Person. • …
Februar 2021		• Ab dem 6. Februar bis 21. Mai 2021 gilt die neue Einreiseverordnung des Bundes, welche bundesweit einheitlich Anmelde-, Test- und Nachweispflichten sowie Quarantänereglungen nach Einreise regelt, dies lag bisher in der Zuständigkeit der einzelnen Länder (sachsen.de) • 10. Februar: Verlängerung des Lockdowns auf der MPK bis zum 7. März (abendblatt.de, GEW) • 10. Februar: Bund und Länder einigen …	• Änderungen zum 1. Februar: • Kitas, Grundschulen und alle weiterführenden Schulen bleiben bis zum 14. Februar 2021 geschlossen • Der Zutritt von Besuchern zu Krankenhäusern ist nur nach vorherigem negativem Antigentest und mit einem Atemschutz, welcher die Anforderungen erfüllt, zulässig; • Am 11. Februar 2021 werden die landesweiten Ausgangsbeschränkungen in BW aufgehoben, steigt die 7-Tage In…	• Änderung der bayerischen Verordnung vom 12. Februar: • Die nächtliche Ausgangssperre gilt von 22Uhr bis 5 Uhr ab einer 7-Tages-Inzidenz von mehr als 100 pro 100.000 EW • Ab dem 22. Februar gilt folgendes: Bei einer 7- Tages-Inzidenz unter 100 findet an folgenden Schulen Wechselunterricht statt: Jahrgangsstufen 1-4 der Grundschulen, Jahrgangsstufen 1-4 der Förderschulen, in den Abschlussklassen …	• 22. Februar: schrittweise Öffnung der Schulen in Berlin und Brandenburg. Zunächst werden neben den Abschlussjahrgängen nur die Kinder der 1. bis 3. Klasse teilweise wieder in der Schule unterrichtet. (rbb)	• 12. Februar: Lockdown bis 7. März verlängert (m.h.) • Grundschulen starten ab 22. Februar mit Wechselunterricht (m.h) •22. Februar 2021: Die Grundschulen öffnen wieder im Wechselunterricht (moz.de) • 22. Februar: schrittweise Öffnung der Schulen in Berlin und Brandenburg. Zunächst werden neben den Abschlussjahrgängen nur die Kinder der 1. bis 3. Klasse teilweise wieder in der Schule unterrichte…				• 14. Februar: Friseure dürfen ab dem 1. März unter Auflagen wieder öffnen • 26. Februar: Betriebe des Heilmittelbereichs dürfen auch für medizinisch nicht notwendige Behandlungen öffnen • der öffentliche Alkoholkonsum ist nur noch an Örtlichkeiten verboten, die durch die zuständige Behörde festgelegt wurde Quelle: IHK	• 10. Februar: Verlängerung der Maßnahmen bis zum 7. März • Kontaktbeschränkungen (Ein Haushalt plus eine Person) bleiben bestehen • weite Teile des Einzelhandels, körpernaher Dienstleistungen und der Gastronomie bleiben geschlossen • Verkaufsstellen für Pflanzen dürfen wieder öffnen • Aufgrund der neuen Virusvariante wird die Quarantäne-Dauer von 10 auf 14 Tage hochgesetzt • Eine Verkürzung auf …	• 13. Februar: NW verlängert Coronaregeln zunächst bis zum 21. Februar • 19. Februar: Die Landesregierung hat die bestehenden Coronaverordnungen an die auf der letzten Ministerpräsidentenkonferenz mit der Bundeskanzlerin gefassten Beschlüsse angepasst Quelle: Pressestelle NW	• 11. Februar: Grundschulen beginnen am 22. Februar mit dem Wechselunterricht, die Klassen der Orientierungsstufe sollen im März folgen (Landesregierung R)	• 10. Februar: Im Saarland wird der Lockdown verlängert bis zum 7. März (SZ) •Ab dem 22. Februar öffneten Kindertageseinrichtungen im Normalbetrieb (Wikipedia) • Die Grundschulen starten wieder im Präsenzunterricht, jedoch zunächst im Wechselunterricht (SZ)	• Anfang Februar beginnen für Schüler vorgezogene Ferien • Der Lockdown in Deutschland wird bis zum 7. März verlängert • Nach den Abschlussklassen öffnen am 15. Februar auch Kitas und Grundschulen • Mit der neuen Corona-Schutzverordnung haben die Landkreise und kreisfreien Städte ab dem 15. Februar die Möglichkeit die 15-Kilometer Regel aufzuheben Quelle: mdr.de	• 11. Februar: Sachsen-Anhalt verlängert den Corona-Lockdown bis zum 10. März. Das ist drei Tage länger, als Bund und Länder verabredet hatten (mdr.de)
März 2021		• Ab dem 1. März dürfen Friseure wieder öffnen (abendblatt.de) • 4. März: Der Bundestag stellt erneut eine „Epidemische Lage von nationaler Tragweite“ fest. Diese erlaubt der Regierung, ohne Zustimmung des Parlaments Verordnungen zu erlassen (Weser Kurier) • 8. März: Bund und Länder beschossen schrittweise Lockerungen abhängig von einer stabilen Inzidenz • Im Hinblick auf Schulen und Kitas wird e…	• Änderungen zum 1. März: • Friseure dürfen wieder öffnen • Der Verkauf von Pflanzen und sonstigen gartenbaulichen Erzeugnissen, einschließlich des notwendigen Zubehörs, in Gärtnereien, Blumenläden, Baumschulen, Gartenmärkten und Gartencentern von Bau- und Raiffeisenmärkten ist wieder möglich. • Änderungen zum 8. März: Der Bund und die Länder haben sich bei ihrem Treffen am 3. März auf stufenweis…	• ab 1. März dürfen Friseure wieder öffnen, wenn das Personal Masken trägt • Blumengeschäfte, Gartenmärkte, Gärtnereien u.ä. dürfen öffnen • Liegt Inzidenz unter 100 darf Musikunterricht stattfinden • Am 5. März 2021 wird die Ausgangsbeschränkung ab 8. März 2021 aufgehoben und nachfolgende Maßnahmen wurden festgelegt: Inzidenz zwischen 35 und 100 je 100.000 EW: • Treffen von Angehörigen des eigen…	• Ab 9. März kehren alle Grundschüler wieder an die Schulen zurück • Ab dem 17. März kehren auch die Klassen zehn bis 13 wieder an die Schulen zurück (tip Berlin) • Kitas sollen ab dem 19. März wieder in den Regelbetrieb gehen (rbb)	• 1. März: Friseure, Gartenmärkte und Blumenläden dürfen wieder öffnen (moz.de) • 6. März: Einzelhandel, Museen, körpernahe Dienstleistungen dürfen ab 8. März wieder öffnen mit Auflagen (m.h)	• 10. März: Museen in Bremen dürfen wieder öffnen • 26. März: Bremen erlässt Allgemeinverfügung zur Corona-Notbremse bei Überschreitung des Inzidenzwertes von 100 über 3 Tage. Damit folgt Bremen dem Beschluss von Bund und Ländern vom 22. Sie ist befristet bis zum 18. April März. Bei Überschreiten des Wertes gelten folgende Regeln: • Das Terminshopping wird ausgesetzt • Museen, Kunsthallen, zoolog…	• 1. März: anders als andere Bundesländer verzichtet Hamburg zunächst darauf Schulen und Kitas zu öffnen (abendblatt.de) • 4. März: Erste Öffnungsschritte, der Lockdown wird grundsätzlich bis zum 28. März verlängert • Alle nicht zwingend notwendigen Kontakte sollen weiterhin unterbleiben. Sofern erforderlich, sind private Zusammenkünfte möglich von maximal 5 Personen zwischen dem eigenen Haushalt…	• 1. März 2021: Nach 2,5 Monaten dürfen Friseure in Hessen wieder öffnen • 4. März: Lockdown wird verlängert aber mit Ausnahmen. Buchhandlungen, Blumengeschäfte und Gartenmärkte dürfen wieder öffnen • Grundsätzlich wird der Lockdown zunächst bis 28. März verlängert Quelle: hessenschau.de	• 1. März: • Friseure, Gartenbaucenter und Baumärkte dürfen unter Auflagen wieder öffnen • Bei Inzidenz unter 35 an sieben aufeinander folgenden Tagen dürfen Kosmetiker, Fußpflege u.ä. öffnen • 8. März: • körpernahe Dienstleistungen dürfen landesweit unter Auflagen wieder öffnen • Einzelhandel: Die Buchhandlungen dürfen unter Auflagen öffnen sowie der ganze Einzelhandel unter Auflagen • Kulturell…	• Ab dem 1. März dürfen Friseursalons wieder öffnen • 3. März: der Lockdown wird bis 28. März verlängert • Die Möglichkeit zu privaten Zusammenkünften wird am dem 8. März wieder erweitert: Es sind nunmehr Zusammenkünfte des eigenen Haushalts mit einem weiteren Haushalt möglich, jedoch auf maximal fünf Personen beschränkt • Liegt die 7-Tage-Inzidenz unter 35 können die Möglichkeiten privater Zusam…	• 5. März: Anpassung und Verlängerung der Corona-Schutzverordnung und vorsichtige Öffnungsschritte bis zum 28. März • Anpassung an die Beschlüsse der Beratungen zwischen Bund und Ländern • Treffen im öffentlichen Raum sind neben den bisher schon zulässigen Konstellationen nunmehr auch mit höchstens insgesamt fünf Personen aus zwei Hausständen möglich. • Schreibwarengeschäfte, Buchhandlungen, Blum…	• 26. Februar: 16. Corona-Bekämpfungsverordnung beschlossen, ab dem 1. März gelten folgende Maßnahmen: • Termin Shopping: Gewerbliche Einrichtungen dürfen für vereinbarte Einzeltermine öffnen • Friseure dürfen unter Auflagen öffnen • die Außenbereiche von Tierparks und ähnlichem dürfen öffnen • 5. März: • Geschäfte dürfen öffnen. Für die ersten 800 Quadratmeter Verkaufsfläche gilt zunächst ein Ku…	• 1. März: Neben Friseurbetrieben dürfen auch Gartenmärkte und Gärtnereien in ihren Außenbereichen wieder aufmachen. Im Einzelhandel ist das sogenannte Termin-Shopping wieder möglich • Am 8. März starten die Schulen wieder in den Wechselunterricht, zunächst dürfen die Schüler der fünften und sechsten Klasse wieder in die Schule Quelle: SZ • Eine generelle Öffnung der Schulen außerhalb der Notbetr…	• Friseurbetriebe und Fußpflegesalons dürfen unter Auflagen öffnen ungeachtet der Verlängerung des Lockdowns. Auch Fahrschulen dürfen wieder öffnen • 3. März: Bund und Länder vereinbaren, den Lockdown bis 28. März zu verlängern Quelle: mdr.de	• Trotz des Anstiegs der Neuinfektionen wurden zum 1. März erste Öffnungen umgesetzt. Grund- und Förderschulen sowie Kitas nehmen den Betrieb wieder auf. Auch Baumärkte, Blumenläden, Buchläden und Fahrschulen durften wieder öffnen • Ab 8. März wurde bei einer landesweiten Inzidenz unter 100 auch Bibliotheken, Archiven, Galerien, Museen und Gedenkstätten die Wiedereröffnung unter Auflagen genehmig…	• 6. März: Änderung der Corona Verordnung (Öffnungen): • Öffnung für den Einzelhandel: Bei Verkaufsstellen des Einzelhandels ist die Kundenzahl auf eine Person je zehn Quadratmeter Verkaufsfläche begrenzt. Übersteigt die Verkaufsfläche 800 Quadratmeter, wird die Kundenzahl für die 800 Quadratmeter übersteigende Verkaufsfläche auf eine Person je 20 Quadratmeter begrenzt. • Bei Dienstleistungen mit…	• Landesverordnung vom 31. März: • Kontaktbeschränkungen Der gemeinsame Aufenthalt ist nur mit den Angehörigen des eigenen Haushaltes sowie zusätzlich mit einer haushaltsfremden Person gestattet • Veranstaltungen sind untersagt • Eine öffentliche oder nicht öffentliche Versammlung, die in geschlossenen Räumen mit mehr als 30 Personen stattfindet, muss der zuständigen Behörde angezeigt werden • Üb…
April 2021	Bundesnotbremse vom 23. April bis 30. June 2021	• 21. April: Der Bundestag beschließt eine Bundes-Notbremse, die am 24. April in Kraft tritt (Auslaufen spätestens am 30. Juni) gegen die dritte Corona-Welle • Überschreitet ein Landkreis oder eine kreisfreie Stadt eine Inzidenz von 100, werden dort künftig bundeseinheitliche Maßnahmen gelten: • Der Aufenthalt in der Öffentlichkeit wird zwischen 22 und 5 Uhr beschränkt. Zwischen 22 und 24 Uhr ble…	• 1. April: Kulturministerium gibt bekannt: Kein Präsenzunterricht nach den Osterferien (ab 12. April), Ausnahme Abschlussklassen, Notbetreuung 1 bis 7. Klasse. • 1. April: Neben den Vorgaben in der Corona-Verordnung des Landes gelten für Veranstaltungen von Kirchen sowie Religions- und Glaubensgemeinschaften zur Religionsausübung sowie Veranstaltungen bei Todesfällen folgende Vorgaben: • Für Ver…	• Änderungen zum 28. April: Buchhandlungen, Blumenfachgeschäfte, Gartengeschäfte dürfen ohne Berücksichtigung der Inzidenz öffnen (Wikipedia)	• Ab 1. April: Einführung der Maskenpflicht in vielen Bereichen wie im öffentlichen Verkehr, Pflegeeinrichtungen, Arztpraxen u.ä. und t.w. Einführung einer Testpflicht (Berliner Zeitung) • 21. April: Die vom Bundestag beschlossene Corona-Notbremse gilt ab dem 23. April in Berlin und Brandenburg. Für Berlin sind die Ausgangssperren neu • Kontaktbeschränkungen, Einschränkung von Einkaufsmöglichkeit…	• 17. April: Schärfere Notbremse gilt in Brandenburg schon ab Montag (19.4) in Landkreisen und kreisfreien Städten mit einer Inzidenz von 100 an drei aufeinanderfolgenden Tagen: Es gilt in den Gebieten eine nächtliche Ausgangsbeschränkung 22Uhr bis 5Uhr. Ab einer Inzidenz über 200 schließen Kitas und Grundschulen gehen in den Distanzunterricht (Land Brandenburg) • 21. April: Die vom Bundestag bes…	• Ab dem 24 April gilt die Bundesnotbremse, an dieser orientiert sich auch Bremen (Pressestelle des Senats)	• Ab dem 2. April gilt in der Zeit von 21 Uhr bis 5 Uhr eine nächtliche Ausgangsbeschränkung, Aufhebung am 11. Mai (Wikipedia) • 16. April: Corona Eindämmungsverordnung wird bis zum 2. Mai verlängert • Ab dem 23. April gelten neue Regeln für Bewohner der vollstationären Pflegeeinrichtungen: • Erweiterung der Besuchsmöglichkeiten: Ermöglicht wird ab Ende der kommenden Woche täglicher persönlicher …		• 3. April: Bei privaten Kontakten zählen nun auch Personen, für die Sorge- oder Umgangsrecht besteht, zum Hausstand • 24. April: • In Landkreisen/kreisfreien Städten mit einer Inzidenz über 100 an drei Tagen gelten ab dem übernächsten Tag verschärfte Zugangsbeschränkungen von 1 Kind/in pro 20qm (bis 800 qm) bzw. pro 40 qm (über 800 qm) • Die kontaktlose Ausübung von Individualsportarten allein z…	• 22. April: Bundesgesetz bringt Ausgangssperre • Als wesentliche Änderung ist die nächtliche Ausgangssperre ab einer Sieben-Tage-Inzidenz von 100 in einem Kreis oder einer Stadt zu sehen. Menschen sollen von 22Uhr bis 5 Uhr die eigene Wohnung oder das eigene Grundstück in der Regel nicht mehr verlassen. Spaziergänge und joggen bleiben bis Mitternacht erlaubt • 23. April: Niedersachsen veröffentl…	• 15. April: NW verlängert Corona-Schutzverordnung und Maßnahmen bis 26. April • 23. April: Corona Notbremse wird ab sofort durch das Bundesgesetz geregelt, NW passt Coronaschutzverordnung an Quelle: Pressestelle NW		• Am 25. März gab die saarländische Regierung bekannt, die Corona-Restriktionen für Gastronomie, Sport, Kultur sowie private Treffen ab dem 6. April zu lockern (andere Bundesländer lockern noch nicht) • Das sogenannte Ampel-Modell (Saarland-Modell) soll in drei Stufen zu einer Lockerung führen und ging von einer umfassenden Testpflicht aus • Durch die Bundesnotbremse ab dem 23. April wurde das Sa…	• 22. April: Allgemeinverfügung zur vorübergehenden vollständigen Schließung von Kitas und Schulen (sachsen.de)	• 13. April: Die Corona-Verordnung in Sachsen-Anhalt wird um drei Wochen bis zum 9. Mai verlängert. So soll die Zeit, bis ein neues bundesweites Infektionsschutzgesetz gilt, überbrückt werden. Laut Ministerpräsident Haseloff wird es allerdings einige Änderungen geben. • 23. April: Zum Wochenende greift die sogenannte Notbremse. In Kreisen und Städten, die drei Tage hintereinander eine Inzidenz vo…	• 16. April: Änderung der Corona-Verordnung • In den allgemeinbildenden Schulen findet für Schüler ab der Jahrgangsstufe 7 der Unterricht in Gestalt von Wechselunterricht statt • An den berufsbildenden Schulen findet noch kein Präsenzunterricht statt • Der Betrieb von Gaststätten außerhalb geschlossener Räume ist zulässig mit vorheriger Terminreservierung und soweit die Gäste an festen Plätzen si…	• 16. April: Änderung der Verordnung: • Neben geimpften und genesenen Personen haben nur getestete Personen Zutritt zu Geschäften, Einrichtungen, Veranstaltungen, Versammlungen oder zum Präsenzunterricht an allgemeinbildenden- und beruflichen Schulen, Hochschulen, außerschulischen Einrichtungen und ähnlichem und dürfen Dienstleistungen in Anspruch nehmen • In Landkreisen und kreisfreien Städten i…
Mai 2021		• 13. Mai: Bund beschließt neue Einreiseverordnung, welche Landesverordnungen außer Kraft setzt: • Bei Einreise nach Deutschland mit Voraufenthalt in einem Risikogebiet, Hochinzidenzgebiet oder Virusvariantengebiet innerhalb der letzten zehn Tage gilt grundsätzlich die Pflicht • sich direkt nach Ankunft nach Hause oder in eine sonstige Beherbergung am Zielort zu begeben und • sich dort zehn Tage …	• 9. Mai: vollständig Geimpfte und Genese erhalten Erleichterungen. Genesene, Geimpfte und Genesene dürfen zum Beispiel wieder einkaufen oder auf Veranstaltungen im Freien oder in Hotels übernachten (GEW) • In Regionen mit einem Inzidenzwert unter 50 kehren Schulen zum Regelbetrieb zurück. Bei einer Inzidenz zwischen 50 und 100 können Grundschulen zum Präsenzunterricht zurückkehren Quelle: GEW • …	• Änderung der Verordnung, gültig ab 6. Mai: Für Geimpfte und Genesene gelten die Ausgangssperre und Kontaktbeschränkungen nicht mehr. Beide Personengruppen werden bei privaten Treffen nicht bei der Ermittlung der Zahl der Teilnehmer berücksichtigt • Änderungen, gültig ab 21. Mai für Getestete, Geimpfte und Genesene: • die Durchführung von kulturellen Veranstaltungen unter freiem Himmel mit feste…		• 11. Mai 2021: Kabinett beschließt schrittweise Lockerung der Corona-Regeln • Außengastronomie, touristische Übernachtungen und Open Air Kultur bei stabiler 7-Tages-Inzidenz unter 100 ab 21. Mai möglich (Land Brandenburg) • 18. Mai: Quarantäneverordnung wird aufgehoben, ab dem 13. Mai gilt die Einreiseverordnung des Bundes (Land Brandenburg) • 31. Mai: Präsenzunterricht an Grundschulen möglich, …	• 4. Mai: Senat beschließt Änderungen der Corona-Verordnung: Geimpfte und Genesene benötigen keine Tests mehr • 18. Mai: Senat beschließt Lockerungen für den Sport und für Besuche in Pflegeeinrichtungen: Kontaktfreier Sport im Freien ist mit bis zu zehn Erwachsenen möglich, Jugendliche können mit bis zu 20 Personen Sport treiben. In Einrichtungen der Pflege kann das Gesundheitsamt künftig die bes…	• Am 12. Mai wird die nächtliche Ausgangsbeschränkung und die Maskenpflicht auf Spielplätzen aufgehoben • 18. Mai: Senat beschließt weitere Öffnungen, die ab dem 22. Mai gelten: • Die Kontaktbeschränkung wird erweitert auf fünf Personen aus zwei Haushalten, wobei Kinder bis 14 Jahre nicht mitgerechnet werden • Der Einzelhandel wird geöffnet mit einer Personenzahlbegrenzung, die sich an der Verkau…	• 12. Mai: Das hessische Corona-Kabinett hat weitreichende Lockerungen in einem Stufenplan beschlossen. In Kreisen mit einer anhaltenden Inzidenz unter 100 können Schulen, Restaurants und Hotels unter Auflagen öffnen (hessenschau.de) • 26. Mai: Die Maßnahmen des vor zwei Wochen beschlossenen Stufenplans werden bis zum 27. Juni verlängert (Pressemeldungen Hessen)	• 1. Mai: Testbefreiung von Geimpften • 9. Mai: Die Einreisebeschränkungen nach MV werden für Personen mit vollständigem Impfschutz aufgehoben • 13. Mai: • die Ausnahme vom Einreiseverbot nach MV gilt nun auch für Genesene. Die Befreiungen von der Testpflicht gelten auch bei Einreisen aus internationalen Risikogebieten. Anstelle des Testnachweises kann auch ein Impf- oder Genesenen Ausweis mitgef…	• Das niedersächsische Kabinett beschloss am 15. Mai einen Corona Stufenplan 2.0. Der entscheidende Unterschied zum ersten Stufenplan besteht darin, dass ein Wechsel von einer Stufe zur benachbarten Stufe in beide Richtungen möglich war. Er sah 3 Stufen vor: • 1) ab einer Inzidenz von 10-35 • 2) Inzidenz von 35-50 • 3) Inzidenz über 50 Quelle: Wikipedia • 10. Mai: Neue Landesverordnung lockert Re…	• 26. Mai: Neue Regelungen in der Coronaschutzverordnung (3 Stufen) • Bei Inzidenz von 50-100 (Stufe 3) • Treffen im öffentlichen Raum sind ohne Begrenzung erlaubt für Angehörige aus zwei Haushalten • Präsenzunterricht ohne Begrenzung nach Personen oder Inhalten, innen mit Test; Musikunterricht mit Gesang/Blasinstrumenten innen mit 5 Personen • Veranstaltungen außen mit bis zu 500 Personen (Sitzp…	• In Landkreisen und kreisfreien Städten, in denen die Bundesnotbremse nicht greift, soll mit der Wirkung ab 12. Mai ein abgestuftes Konzept von Öffnungsstrategien greifen • Greift die Bundesnotbremse nicht, kann der gesamte Handel ab dem 12. Mai wieder öffnen • Übernachtungen in Ferienwohnungen und ähnlichem sind wieder erlaubt • auch im Sport ist die kontaktfreie Sportausübung wieder möglich • …	• Ab dem 24. Mai durften Strand- und Freibäder wieder öffnen, der Sportbetrieb war (mit Testung) ebenfalls wieder möglich • Auch durften am 31. Mai die Innengastronomie (Restaurants und Cafés) wieder öffnen • Auch Übernachtungen in Hotels und Pensionen sowie auf Campingplätzen sind unter Auflagen wieder möglich • Auch kehren am 31. Mai die Schulen im Saarland zum vollen Präsenzunterricht zurück Q…		• 20. Mai: Die Landesregierung hat weitere Lockerungen in der Corona-Pandemie angekündigt. Ab Dienstag nach Pfingsten (25. Mai) dürfen demnach Fitness- und Sportstudios wieder öffnen, wenn die Inzidenz an fünf Werktagen in Folge unter 100 liegt. Auch Schwimmhallen dürfen dann wieder besucht werden. Hotels und Restaurants können ihren Innenbereich bis 22 Uhr wieder öffnen. Auch Kultureinrichtungen…	• 11. Mai: Änderung der Corona-Verordnung • Zusammenkünfte und Ansammlungen zu privaten Zwecken sind mit Personen des eigenen Hausstandes, einer weiteren Person und mit bis zu fünf Personen des eigenen und eines weiteren Hausstandes zulässig • Bei Veranstaltungen ohne feste Sitzplätze dürfen außerhalb geschlossener Räume bis zu 25 Personen teilnehmen • Bei Versammlungen dürfen draußen bis zu 250 …	• Landesverordnung vom 5. Mai: • Der Aufenthalt im öffentlichen Raum ist nur allein, in Begleitung von im selben Haushalt lebenden Personen und einer weiteren Person gestattet • Öffentliche und private Veranstaltungen mit einer Teilnehmerzahl über 1.000 Personen sind bis zum 31. August 2020 verboten. • In Landkreisen und kreisfreien Städten, in denen ein Inzidenzwert von 100 nicht überschritten w…
Juni 2021			• Änderungen zum 7. Juni: • Neue Regelungen in der Öffnungsstufe 1: • Veranstaltungen, die der Aufrechterhaltung des Arbeits-, Dienst- oder Geschäftsbetriebs oder der sozialen Fürsorge dienen, sind mit bis zu 100 Teilnehmern im Freien und mit bis zu zehn Teilnehmern in geschlossenen Räumen möglich, auch wenn sie nicht zwingend notwendig sind. • Vortrags- und Informationsveranstaltungen können im …	• Ab dem 7. Juni gilt: • bei einer 7-Tage-Inzidenz zwischen 50 und 100 sind Treffen mit den Angehörigen des eigenen Hausstands sowie zusätzlich den Angehörigen zweier weiterer Hausstände erlaubt, solange die Gesamtzahl von zehn Personen nicht überschritten wird • Öffentliche und private Veranstaltungen: Bei 7-Tage-Inzidenz zwischen 50 und 100 sind bis zu 25 Personen in geschlossenen Räumen und bi…	• Zum 4. Juni: • Kontaktbeschränkungen: drinnen 5 Personen aus zwei Haushalten, draußen 10 Personen aus drei Haushalten • Veranstaltungen: im Freien bis zu 500 Personen (ab 250 Personen generell Testpflicht, darunter abhängig vom Hygienekonzept), in geschlossenen Räumen: bis zu 100 Personen (ab 11 Testpflicht). Ausnahmen: mit mehr Personen möglich bei maschineller Lüftung und nach Hygienerahmenko…	• 1. Juni: Kabinett beschließt weitgehende Lockerungen der Corona Regeln • ab dem 3. Juni können sich wieder bis zu zwei Haushalte (ohne Personenbegrenzung) oder bis zu zehn Personen in treffen. Geburtstage, Hochzeiten und ähnliche können bis zu 30 Personen in geschlossenen Räumen und mit bis zu 70 Personen unter freiem Himmel gefeiert werden • Einkaufen in Geschäften ist ohne vorherige Terminabs…	• Ab dem 1. Juni sind Besuche in Krankenhäusern wieder möglich, jedoch mit Einschränkungen (mitnegativem Test, FFP2 Maske und 1,5m Abstand) • 10. Juni: Kulturelle, sportliche und weitere Unterhaltungsveranstaltungen in geschlossenen Räumen sowie Theater, Kinos, Opern- und Konzerthäuser und Gastronomiebetriebe dürfen auch in Innenräumen bis 1Uhr öffnen • 15. Juni: Senat beschließt neue Corona-Vero…	• Anfang Juni 2021 werden in Hamburg alle Geschäfte und die Außengastronomie wieder geöffnet. (Quelle: Wikipedia i) • 8. Juni: Weitere Öffnungen zum 11. Juni: • Die Kontaktbeschränkung wird so angepasst, dass private Zusammenkünfte mit bis zu fünf Personen in geschlossenen Räumen und mit bis zu 10 Personen unter freiem Himmel unabhängig von der Zahl der beteiligten Haushalte möglich sind. Kinder …		• 1. Juni: • Kulturelle Ausstellungen, Museen und Gedenkstätten sowie ähnliche Einrichtungen, Bibliotheken, Archive dürfen unter Auflagen öffnen (Testpflicht) • Theater, Konzerthäuser, Opern und ähnliche Einrichtungen können mit Einzelfallgenehmigung und Testpflicht öffnen • Individualsport ist mit bis zu 10 Personen aus fünf Hausständen in und auf allen öffentlichen oder privaten Sportanlagen er…	• Mit Wirkung zum 1. Juni wurde eine Stufe 0 hinzugefügt (Inzidenz bis 10) (Wikipedia) • weitere Lockerungen seit 4. Juni: • Liegt die 7-Tage Inzidenz fünf Werktage unter 35, gelten nach der Allgemeinverfügung seit dem 4. Juni weitere Lockerungen gemäß der Landesverordnung: • Geschäfte können wieder vollständig öffnen, die Zugangsbeschränkungen entfallen • Innenbereiche in Restaurants können komp…	• 24. Juni: NW verlängert Corona Schutzverordnung bis 8. Juli	• Ab dem 2. Juni dürfen Hotels und Freibäder öffnen • Auch Innengastronomie und kulturelle Angebote im Innenbereich wie Theater, Opernhäuser, Kinos und Museen sind mit negativem Testergebnis wieder überall dort geöffnet, wo die Bundesnotbremse nicht greift • Kontaktbeschränkung fünf Personen aus fünf Hausständen • Öffnung von Freizeiteinrichtungen wie Minigolfplätze oder Freizeitparks • Bei Inzid…	• Ab dem 25. Juni waren kulturelle Veranstaltungen mit bis zu 500 Personen im Außenbereich und 250 Personen im Innenbereich wieder möglich (Wikipedia)	• 30. Juni: Thüringen und Sachsen legen neue Corona-Verordnungen vor. Zudem läuft die Bundesnotbremse aus (mdr.de) • Ab dem 30. Juni sind Familienfeiern außerhalb des privaten Bereichs z.B. in Gaststätten mit bis zu 100 Personen zugelassen • öffnen dürfen zudem Musikclubs mit genehmigtem Hygienekonzept aber ohne Tanz • Ansonsten bleiben alle anderen Vorschriften der aktuell geltenden Corona-Schut…	• 2. Juni: Die Sachsen-Anhalter können seit 2. Juni wieder mehr Freiheiten genießen. Die Landesregierung hat im Bereich Freizeit und Sport die Corona-Einschränkungen gelockert. Wer künftig draußen in einer Gaststätte sitzt, braucht keinen negativen Test mehr. Freibäder dürfen öffnen - ohne Testpflicht. Auch beim Sport ist jetzt mehr möglich, etwa Kurse in Fitness-und Yogastudios. Hier sind Corona…	• 25. Juni: Änderung der Corona-Verordnung: • Bei Veranstaltungen dürfen draußen bis zu 500 Personen und innerhalb geschlossener Räume bis zu 250 Personen teilnehmen. Innerhalb geschlossener Räume muss eine Maske getragen werden (nicht bei privaten Feierlichkeiten) und es dürfen nur getestete Personen teilnehmen • Bei Versammlungen dürfen draußen bis zu 500 und drinnen bis zu 250 Personen teilneh…	• 1. Juni: Änderung der Verordnung • Geimpfte und Genesene bleiben bei der Begrenzung der Kontakte unberücksichtigt • Überschreitet der Inzidenzwert den Wert 100, ist der gemeinsame Aufenthalt nur noch mit einer haushaltsfremden Person zulässig • ist dieses nicht der Fall, ist der gemeinsame Aufenthalt mit bis zu zwei haushaltsfremden Personen (in Innenräumen) bzw. mit bis zu 4 Personen (draußen)…
Juli 2021			• 1. Juli: Bundesnotbremse endet (GEW) • Änderung zum 1. Juli: • In Krankenhäusern und Pflegeheimen dürfen Patienten einen Besucher pro Tag empfangen, Geimpfte und Genesene werden dabei nicht mitgezählt • Zutritt von Besuchern sowie externen Personen nur mit max. 48 Stunden zuvor erfolgtem negativen Covid-19-Test (falls nicht geimpft oder genesen) und mit Atemschutzmaske • Bei Inzidenzstufe 1 (un…		• Ab 3 Juli entfallen die Kontaktbeschränkungen draußen • Ab 10. Juli: • keine Kontaktbeschränkungen draußen • Personenobergrenzen gibt es bei privaten Treffen jedoch nach wie vor. Private Feiern in Innenräumen sind auf 50 Menschen beschränkt, draußen auf 100 • organisierte Veranstaltungen sind in Innenräumen nun ist 1000 Menschen möglich, bei maschineller Lüftung und Hygienekonzept mit bis zu 20…	Am 29. Juli 2021 wurden starke Lockerungen eingeführt: Beispielsweise wurden die Kontaktbeschränkungen in der Öffentlichkeit aufgehoben und genesene, geimpfte oder getestete Personen konnten größtenteils wieder am normalen öffentlichen Leben teilnehmen. (Wikipedia) • 28. Juli: Kabinett beschließt neue Corona Umgangsverordnung • Veranstaltungen etwa im Kultur-, Freizeit- und Sportbereich sind unte…			• 19. Juli: Änderungen der Corona-Schutzverordnung: Sie gelten in Landkreisen und kreisfreien Städten mit einer Inzidenz unter 35: • Veranstaltungen ab 25 Personen: • Veranstaltungen können genehmigungsfrei wieder mit mehr Teilnehmern stattfinden. In geschlossenen Räumen wird die Obergrenze von 250 auf 750 Teilnehmer angehoben. Im Freien sind künftig 1.500 statt bislang 500 Teilnehmer möglich. Ge…			• 7. Juli: NW passt Corona-Schutzverordnung an: In Regionen mit Inzidenzen von 10 oder weniger werden bestehende Maßnahmen auf das Notwendigste reduziert. Sie gilt zunächst bis 5. August • So entfallen in den Regionen der Inzidenzstufe 0 beispielsweise die Kontaktbeschränkungen • Wenn auch für das Land die Inzidenzstufe 0 gilt, gilt die Maskenpflicht grundsätzlich nur noch im ÖPNV und im Handel u…	• Ab 2. Juli: 3G Regel und Lockerungen in RP: Bis zu 25 Menschen aus verschiedenen Haushalten können sich wieder treffen. Private Feiern sind bis zu 100 Gästen möglich, dabei gilt innen die 3G Regel, also Zutritt nur für Geimpfte, Genesene oder Getestete • Veranstaltungen sind innen wieder mit bis zu 350 und draußen mir bis zu 500 Personen möglich, dabei gilt innen die Maskenpflicht • Großveranst…	• Ab dem 9. Juli durften auch Diskotheken und Clubs wieder öffnen (Wikipedia)		• 14. Juli: In Sachsen-Anhalt gelten ab 14. Juli neue Corona-Regeln. Vorgesehen sind vor allem Lockerungen bei der Testpflicht und bei Sportveranstaltungen. Stadien dürfen wieder bis zur Hälfte mit Besuchern gefüllt werden. Hotelgäste müssen nur noch bei der Ankunft einen negativen Corona-Test vorweisen und nicht mehr alle 72 Stunden. (mdr)	• 22. Juli: Änderung der Corona Verordnung • Ansammlungen und Zusammenkünfte im öffentlichen oder privaten Raum sind mit bis zu 25 Personen zulässig • Die Teilnehmerbegrenzung bei Veranstaltungen entfällt, es muss innerhalb geschlossener Räume eine Maske getragen werden • Auch bei Versammlungen ist die Teilnehmerbegrenzung aufgehoben • Veranstaltungen wie Events, große Messen, Festivals oder Volk…	• 27.Juli: Thüringer Corona-Regeln werden nahezu unverändert für den August verlängert (Pressestelle Land Thüringen)
August 2021		• Ab dem 16. August gelten die neuen Regelungen, die vor allem für geimpfte und genesene Personen die allermeisten Einschränkungen aufheben • die Länder werden im Sinne der 3G Regel (Zutritt nur für geimpfte, genesene oder getestete Personen) durch entsprechende Verordnungen oder Verfügungen spätestens ab dem 23. August vorsehen. Für Ungeimpfte sollen Tests Voraussetzung sein für: • Zugang als Be…	• Bund und Länder haben sich am 10. August 2021 darauf geeinigt, die Corona-Beschränkungen anzupassen. Vor allem für vollständig geimpfte sowie genesene Personen entfallen die allermeisten Beschränkungen ab dem 16. August. Ebenso entfallen in Baden-Württemberg die bisherigen vier Inzidenzstufen • Erhalten bleibt für alle jedoch weiter die Maskenpflicht in ihrer jetzigen Form. • Wer weder geimpft …		17. August: Berlin setzt die Beschlüsse der Ministerpräsidentenkonferenz um (Senatskanzlei Berlin)	• 24. August: Aktualisierung der Corona Umgangsverordnung • Ab dem 13. September gilt bei einer durchgehenden Sieben-Tage-Inzidenz über dem Wert von 20 die Testpflicht für Veranstaltungen unter freiem Himmel mit mehr als 500 gleichzeitig Teilnehmern • Bei Veranstaltungen ohne Unterhaltungscharakter in geschlossenen Räumen (zum Beispiel Vereinssitzungen) wird ebenfalls ab dem 13. September die Per…		• Seit Ende August gilt für alle Publikumseinrichtungen die 2G-Option. Das heißt, dass alle Restaurants, Clubs, Theater, Museen und ähnliche Einrichtungen beantragen können, dass nur Geimpfte und Genesene Zugang erhalten. (Wikipedia)	• 17. August: Hessen beendet Lockdown und Distanzunterricht. Auch Clubs dürfen wieder öffnen (hessenschau.de)		• 3. August: Schließung von Discotheken, Clubs und Shisha-Bars aufgehoben • 10. August: Bund-Länder-Konferenz einigt sich auf neue Regeln: So sollen laut der sogenannten 3G-Regel künftig nur Geimpfte, Genesene und Getestete Zutritt zu bestimmten Einrichtungen oder Veranstaltungen erhalten. Regeln sollen ab Ende August gelten • 3-G-Regeln für Niedersachsen ab 25. August, gelten bis zum 22. Septemb…	• 17. August: Neue Corona-Schutzverordnung: NW setzt Beschlüsse der Bund-Länder-Beratungen um . Sie gilt zunächst bis einschließlich 17. September • Es gibt nur noch einen Inzidenzwert, der das Greifen von strengeren Maßnahmen auslöst, den Inzidenzwert 35. • Mit Blick auf steigende Infektionszahlen sieht die Coronaschutzverordnung ab einer 7-Tage-Inzidenz von 35 für alle Personen, die weder volls…	• 19. August: Beschluss der 25. Corona Bekämpfungsverordnung • Generell gilt in Innenräumen die 3G Regel ab einer Inzidenz von 35 • gilt bei Besuchen in Krankenhäusern, Alten- und Pflegeheimen sowie Einrichtungen der Behindertenhilfe, der Innengastronomie, Teilnahme an Veranstaltungen und Festen, bei der Inanspruchnahme körpernaher Dienstleistungen und bei der Beherbergung • Bei Sport im Innenber…			• 23. August: Ab dem 23. August soll die sogenannte 3G-Regel wieder greifen. Für viele Aktivitäten in Innenräumen müssen Besucher und Besucherinnen geimpft, von Covid-19 genesen oder negativ getestet sein. Die Regel gilt bereits ab einer Inzidenz von 35 (mdr)
September 2021			• 11. September: Die Corona-Verordnung des Landes wurde bis zum 20. September verlängert. • Änderungen zum 14. September: Verkürzung der Absonderungsdauer für enge Kontaktpersonen und Haushaltsangehörige Personen von 14 auf 10 Tage. • Freitestmöglichkeit für enge Kontaktpersonen und Haushaltsangehörige Personen ab Tag 5 mittels PCR-Test und ab Tag 7 mittels Schnelltest. (Quelle Archiv BW) • Änder…	Änderung mit Gültigkeit ab dem 20. September: Der Zutritt zu Kindertageseinrichtungen ist Beschäftigten - sofern sie nicht geimpft oder genesen sind - nur erlaubt, wenn sie drei Mal wöchentlich einen negativen Testnachweis erbringen (Wikipedia)	• Ab dem 2. September soll in Berlin eine Kombination der folgenden drei Indikatoren in der Berliner Corona-Ampel dargestellt werden: • 7 Tage Inzidenz als wichtiger Früh- und Vergleichsfaktor <35 / 35-100/ >100 pro 100.000 EW • 7 Tage Hospitalisierungs-Inzidenz als Indikator der Erkrankungsschwere, Bereiche <4 / 4-8 / >8 pro 100.000 EW • ITS-Auslastung als bewährter Indikator für eine drohende Ü…	• 14. September: Kabinett beschließt neue Umgangsverordnung, sie tritt am 16. September in Kraft und gilt bis einschließlich 13. Oktober • Mit der neuen Corona-Verordnung wird die Sieben-Tage-Hospitalisierungsinzidenz neuer Leitindikator zur Beurteilung der pandemischen Lage. Außerdem wird in Brandenburg die 2G-Regel als Option für bestimmte Bereiche wie zum Beispiel Innengastronomie, Veranstaltu…	• 28. September: Senat beschließt 29. Coronaverordnung, in welcher das Stufenmodell verankert wird. Die Stufe (0-3) wobei die Hospitalisierungsinzidenz nun Leitfaktor gibt vor, welches Infektionsgeschehen vorliegt. Je nach Stufe gibt es Einschränkungen Bei Veranstaltungen, und im Hinblick auf die Mund- und Nasenbedeckung (Bremer Senat)	• Am 7. September fallen in 2G-Einrichtungen Maskenpflicht, Abstandsregeln, Teilnehmerzahlbeschränkungen und Sperrstunden weg (Wikipedia) • 17. September: Anpassung und Verlängerung der Eindämmungsverordnung: • In geschlossenen Räumen dürfen höchstens 50 und im Freien höchstens 100 Personen teilnehmen, vollständig geimpfte sowie genesene Personen werden nicht mitgerechnet. In geschlossenen Räumen…	• 16. September: 2G-Regel in Hessen: Veranstalter und private Betreiber in Hessen haben die Möglichkeit, nur noch geimpfte und genesene Menschen in ihre Läden zu lassen. Dieses 2G-Optionsmodell ist ein Bestandteil der neuen Corona-Verordnung. Für Besucher gilt dann keine Maskenpflicht und keine Abstandsregeln. (hessenschau.de)		21. September: Neue Corona Verordnung bringt bei 2G mehr Freiheiten, die Verordnung gilt zunächst bis zum 10. November. Die Verordnung regelt das Warnstufensystem neu und schafft bei Veranstaltungen Möglichkeiten, für Genesene und Geimpfte mehr Freiräume zu gewähren • unabhängig von der Warnstufe können Veranstalter den Zutritt zu Veranstaltungen oder Einrichtungen und Betriebene auf Genesene ode…	• 10. September: Als Folge der Änderungen im Infektionsschutzgesetz des Bundes hat NW die Corona-Schutzverordnung aktualisiert. Diese gilt bis zum 8. Oktober • Zur Bewertung des Infektionsgeschehens wird ab sofort auf eine umfassende Berücksichtigung der nun im Bundesgesetz vorgesehenen drei Leitindikatoren abgestellt: der 7-Tage-Inzidenz, der 7-Tage-Hospitalisierungsinzidenz (Fälle der Coronapat…	• 7. September: Ministerrat beschließt 2G+ System und neue Corona-Warnstufen: Hauptfaktor für die Ergreifung von Maßnahmen ist die Hospitalisierungsinzidenz und Intensivbettenauslastung. Für Geimpfte und Genesene werden unbegrenzte Zusammenkünfte möglich, zu denen ein gewisses Kontingent Ungeimpfter dazu kommen können • Geschäfte, Restaurants, Hotels, Theater und Kinos sollen geöffnet bleiben, au…	• 2. September: Die Landesregierung kündigt an, Bestimmungen des Saarland-Modells zu vereinfachen (SZ) • Am 29. September verkündete die Landesregierung überraschend weitgehende Lockerungen im Rahmen des "Saarland-Modell plus" so wurde von Freitag dem 1. Oktober die Maskenpflicht in geschlossenen Räumen abgeschafft, wenn sichergestellt ist, dass alle Personen die 3G-Regel einhalten • Im privaten …		• 14. September: Sachsen-Anhalts Landesregierung hat ein so genanntes 2G-Optionsmodell beschlossen. Damit können Gastronomen und Veranstalter entscheiden, nur noch geimpfte und genesene Gäste einzulassen. Dafür würden dann Beschränkungen - wie Abstandsregeln, Maskenpflicht und Personenobergrenzen - wegfallen. Kinder und Jugendliche unter 18 Jahren dürften vorerst ohne Nachweise eingelassen werden…	• 15. September: Neuerlass Corona-Bekämpfungsverordnung • Es darf sich wieder unbegrenzt mit Personen getroffen werden, die Einhaltung des 1,5m Abstandes wird empfohlen • Ansammlungen und Zusammenkünfte im öffentlichen oder privaten Raum sind mit bis zu 25 Personen zulässig • In Gaststätten gilt wieder die 3G Regel Quelle: Ministerium für Inneres, Kommunales, Wohnen und Sport	• 3. September: Änderung der Verordnung: • Der Besuch von Präsenzveranstaltungen an Hochschulen, Prüfungen und ähnliches ist für Geimpfte und Genesene sowie Getestete zulässig • 17. September: Allgemeine Corona Regeln werden verlängert bis 17. Oktober Quelle: Pressestelle Land Thüringen
Oktober 2021			• 4. Oktober: Kitas dürfen wieder in den Regelbetrieb starten, die Betreuung kann wieder ohne Gruppenbeschränkungen durchgeführt werden (GEW) • 15. Oktober: 2G-Optionsmodell wird eingeführt. • In der Basisstufe keine Maskenpflicht für Kunden/Besucher/Teilnehmer bei 2G Optionsmodell • Kein Zutrittsverbot für Kinder und Jugendliche bis einschließlich 17 Jahre bei 2G-Optionsmodell. Jugendliche bis e…	• ab dem 1. Oktober dürfen, Clubs, und vergleichbare Freizeiteinrichtungen unter der Einhaltung der 3-G Regel (Genesene, Geimpfte und Getestete) öffnen (Wikipedia)	• 5. Oktober: Berlin öffnet das 2G Modell für Hotels, Beherbergungsbetriebe, Ferienwohnungen und ähnliche Einrichtungen und ferner für Museen, Galerien und Gedenkstätten sowie Bibliotheken und Archive • Bei Veranstaltungen mit mehr als 2000 zeitgleich anwesenden Personen gilt unter 2G Bedingungen keine Personenobergrenze • Tanzlustbarkeiten und ähnliche Unternehmen, die in geschlossenen Räumen st…	• 5. Oktober: Verlängerung der dritten Umgangsverordnung bis 9. November und der Inzidenzschwellenwert für die Testpflicht wird von 20 auf 35 erhöht • Für Veranstaltungen unter freiem Himmel wird die Personengrenze für die Testpflicht von bisher 500 auf 1.000 angehoben Quelle: Land Brandenburg		• 19. Oktober: Verlängerung der Corona-Eindämmungsverordnung, sie gilt zunächst bis zum 20. November • Das optionale 2G Zugangsmodell wird ausgeweitet • Künftig ist die Anwendung dieses Zugangsmodells grundsätzlich auch im Einzelhandel sowie im Bereich der Dienstleistungen der Körperpflege und Körperhygiene möglich, also beispielsweise im Friseurhandwerk. 2G-Zugangsmodelle sind jedoch nicht mögli…	• 12. Oktober: Neue Lockerungen für Hessen: Im Einzelhandel können Betriebe wählen, ob sie die 2G-Regel anwenden und dafür dann auf Abstände und die Maskenpflicht verzichten. (hessenschau.de)	• 8. Oktober: Einführung eines 2-G-Optionsmodells (IHK)				• Weitreichende Beschränkungen(unter anderem Kontaktbeschränkungen) fielen mit der Einführung des Saarland-Modell Plus gemäß der 3G Regel am 1. Oktober 2021 (Wikipedia)		• 8. Oktober: In Sachsen-Anhalt wird die aktuelle Corona-Verordnung bis 12. November verlängert		• 1. Oktober: Änderung der Verordnung: • Veranstalter und Betreiber können für die Durchführung von Veranstaltungen, einschließlich Ausstellungen und ähnlichem, kulturelle Veranstaltungen oder den Betrieb von Diskotheken, Tanzclubs und ähnlichem den Zugang von Gästen und Besuchern nach einem der Optionsmodelle ("2G oder 3G) unabhängig von geltenden Warnstufen beschränken • Wird sich für die Reglu…
November 2021		• 24. November: Das neue Infektionsschutzgesetz tritt in Kraft, welches unter anderem 3G am Arbeitsplatz, in Bussen und Zügen vorsieht, Zutritt also nur geimpft, genesen oder getestet (Weser Kurier) • die "Epidemische Lage von nationaler Tragweite" wird aufgehoben • die zum 1. Juli aufgehobene Homeoffice Pflicht, tritt wieder in Kraft Quelle: Wikipedia	• 13. November: die Verordnung wurde bis zum 25. November 2021 verlängert (Archiv BW) • 24. November: Der bisherige Stufenplan wird um eine weitere Stufe erweitert. Die neue „Alarmstufe II“ gilt ab einer Belegung von 450 Intensivbetten mit COVID-19 Patienten oder einer 7-Tage-Hospitalisierungsinzidenz über 6. • Für die Warn- und Alarmstufe wird die 7-Tage-Hospitalisierungsinzidenz gemäß dem Besch…	• Änderung ab dem 6. November: Erhöhung der Quarantänedauer für enge Kontaktpersonen auf mind. 7 Tage, in Regionen mit hohem Infektionsgeschehen dauert sie grundsätzlich zehn Tage, ohne Möglichkeit der Freitestung • Änderung, gültig ab 16. November: Der Zugang zu Gaststätten und Hotels ist nur noch für Geimpfte und Genesene und Kinder unter 12 Jahren möglich • Am 24. November wurden weitere Einsc…	• Ab dem 15. November gilt die zehnte Verordnung zur Änderung. Folgende wesentliche Änderungen sieht diese vor: • Unter 2G Bedingung gilt: Personal, welches Kundenkontakt hat, muss geimpft, genesen oder maximal 24 Stunden vorher getestet sein • Zusätzlich zu bereits vorher unter die 2G Bedingung gestellten Bereichen, gilt diese nun auch für folgende Bereiche: • Bei Veranstaltungen in geschlossene…	• Kabinett beschließt neue Corona-Eindämmungsverordnung, welche am 15. November in Kraft tritt, sie gilt zunächst bis 5. Dezember • Es gibt Bereiche, in denen die 2G-Regelung verbindlich gilt, und Bereiche, in denen Veranstalter sich optional für 2G entscheiden können. • Verbindliche 2G Reglung in folgenden Bereichen: Gaststätten, Beherbergung, Reisebusse, Theater-, Konzert, Opernhäuser und Kinos…	23. November: Senat beschließt Anpassung der Bremer Corona-Verordnung (Bremer Senat)	• 16. November: Hamburger Senat weitet 2G-Regelauf infektionsproblematische Bereiche aus, zu den Bereichen gehören: • körpernahe Dienstleistungen (außer: Friseure, Fußpflege, medizinische Behandlungen) • Gastronomie (auch Gastro-Bereiche in Einrichtungen und auf Weihnachtsmärkten) • Clubs, Bars, Diskos, Tanzveranstaltungen, • Sport in geschlossenen Räumen, Schwimmbäder, Fitness-Studios • Freizeit…	• 18. November: Verschärfung der Corona Maßnahmen: Am Arbeitsplatz gelten nun schärfere Regeln. Nur noch Geimpfte, Genesene oder negativ Getestete sollen Zugang zum Betrieb bekommen. • 30. November: Hessen beschließt Einschränkungen für Ungeimpfte, sie haben somit vielerorts keinen Zutritt mehr Quelle: hessenschau.de	• 13. November: • Generell besteht fortan ab Stufe 3 (orange) der Corona-Ampel MV eine 2G-Pflicht in den Bereichen Innengastronomie, Veranstaltungen und Feierlichkeiten, diverse Kultur- und Freizeiteinrichtungen (u.a. Theater, Kino, Museen, kulturelle Ausstellungen, Konzerthäuser, Bibliotheken), Sportstudios, Schwimmbäder, Diskotheken, Clubs und Bars • für Beschäftigte in 2G-Bereichen gilt, dass …	• 10. November: Verschärfung der Corona Verordnung: Mit der am 10. November in Kraft getretenen niedersächsischen Corona-Verordnung werden in einigen Bereichen strengere Begrenzungen in Kraft (hannover.de)	• 23. November: Neue Corona Schutzverordnung ab 24. November • Landesregierung setzt damit die Beschlüsse der MPK um • Einführung von 2G-Regeln im Kultur- und Freizeitbereich • 2G-plus-Regel in Einrichtungen mit hohem Infektionsgeschehen wie Clubs, Tanzveranstaltung und ähnlichem • Ergänzung der 3G-Regelungen: Im Bereich von nicht freizeitbezogenen Einrichtungen und Veranstaltungen bleiben besteh…	• 2. November: Beschluss der 27. Corona Bekämpfungsverordnung (tritt am 8. November in Kraft) • Bei steigenden Zahlen wird es Einschränkungen für Ungeimpfte geben • Testpflicht für nicht geimpftes Personal in Krankenhäusern sowie Pflegeeinrichtungen und Einrichtungen der Eingliederungshilfe und ähnlichen Einrichtungen • Die Regelung zur Kontaktbeschränkung im öffentlichen Raum entfällt • Gleiches…	• 18. November: Wegen steigender Infektionszahlen kündigt das Saarland an, die geplante Verschärfung der Corona-Regeln schneller umzusetzen. Bereits zwei Tage später gilt eine 2G-Regel im Innenbereich, nur Geimpfte und Genesene haben Zutritt zu Gastronomie und Indoor-Veranstaltungen (SZ)	• 5. November: Zentraler Punkt der neuen Corona-Schutzverordnung ist die flächendeckende Ausweitung der 2G Regel in Teilen des öffentlichen Lebens. Damit haben nur Geimpfte und Genesene Zugang etwa zu Innengastronomie, Diskotheken oder Freizeit- und Kultureinrichtungen. Auch bei Großveranstaltungen mit über 1.000 Besuchern greift die 2G Regel (zeit.de) • 22. November: In Sachsen tritt ein Teilloc…	• 13. November: In Sachsen-Anhalt gelten seit dem 13. November neue Corona-Regeln. Neuerungen gibt es unter anderem bei der Testpflicht für Pflegekräfte und bei der Maskenpflicht an Schulen. Die neue Corona-Schutzverordnung des Landes gilt bis einschließlich 17. Dezember. • 24. November: seit dem 24. November gelten in Sachsen-Anhalt schärfere Corona-Maßnahmen. In vielen öffentlichen Bereichen ha…	• 20. November: Änderung der Corona-Bekämpfungsverordnung: • Bei Ansammlungen und Zusammenkünften zu privaten Zwecken innerhalb geschlossener Räume dürfen höchstens 10 Personen teilnehmen, die nicht geimpft oder genesen sind. Dasselbe gilt bei Veranstaltungen, Versammlungen sowie Gaststätten und in Freizeit- und Kultureinrichtungen (in Innenräumen) Quelle: Ministerium für Inneres, Kommunales, Woh…	• 24. November: Verordnung: • Die Gewährleistung einer Kontaktverfolgung von Gästen, Kunden; Nutzern und Besuchern von geschlossenen Räumen erforderlich bei Einrichtungen und Dienstleistungen, die der Freizeitgestaltung dienen, bei außerschulischen Bildungsangeboten, bei gewerblichen Übernachtungsangeboten, in Fitnessstudios und Saunen, in Schwimm- und Freizeitbädern sowie Thermen, in Gaststätten…
Dezember 2021		• Für ab dem 4. Dezember 2021 beschließen Bund und Länder die 2G und 2G+ Reglungen auszuweiten angesichts der hohen Infektionslage • Verständigung auf 2G Zugangsreglung unabhängig von der Inzidenz für den Einzelhandel, für Freizeit- und Kultureinrichtungen, 2G+ kann ergänzend vorgeschrieben werden • Zudem Kontaktbeschränkungen für Ungeimpfte: Private Zusammenkünfte im öffentlichen wie im privaten…	• Änderungen zum 4. Dezember: • Baden-Württemberg wird in Anlehnung an die Beschlüsse von Bund und Ländern ab dem 4. Dezember 2021 die 2G und 2G+ Regelungen ausweiten. Aufgrund der hohen Infektionslage macht das Land von der in der Bund-Länder-Schalte vereinbarten Möglichkeit Gebrauch, in bestimmten Bereichen strengere Regeln einzuführen. Das Land nutzt damit explizit die Spielräume, die der Besc…	• Änderungen, gültig ab 4. bzw. 8. Dezember 2021: • Zum 4. Dezember wurde die Kontaktbeschränkung für Personen, die weder geimpft noch genesen sind, verändert. Höchstens zwei Personen eines weiteren Hausstands erlaubt • Zu großen überregionalen Sportveranstaltungen werden keine Zuschauer mehr zugelassen • Ab dem 8. Dezember gilt die 2G-Regel auch in Ladengeschäften (außer in Geschäften des täglic…	• ab dem 21. Dezember: Orientierung an Änderungsverordnung von Bund und Ländern (Berliner Senatskanzlei)	• 14. Dezember: Brandenburg verschärft Corona Regeln, damit setzt Brandenburg Verschärfungen um, auf die sich Bund und Länder am 2. Dezember verständigten. Die geänderte Verordnung tritt am 15. Dezember in Kraft und gilt zunächst bis zum 11. Januar 2022 • Zusammenkünfte im privaten sowie im öffentlichen Raum, an denen nicht ausschließlich geimpfte und genesene Personen teilnehmen, sind nur mit de…	3. Dezember: Umsetzung der MPK Beschlüsse ab dem 6. Dezember: • Ungeimpfte Personen dürfen sich bei privaten Zusammenkünften nur mit dem eigenen Hausstand und zwei weiteren Personen eines anderen Hausstandes treffen • In den Warnstufen 2 und 3 gilt das 2G Modell zusätzlich auch im Einzelhandel, davon ausgenommen sind Geschäfte des täglichen Bedarfs • Ab einer Inzidenz von 350 innerhalb von sieben…	• 3. Dezember: Hamburger Senat setzt MPK-Beschlüsse um: • Es gelten strenge Kontaktbeschränkungen für ungeimpfte Personen. Private Zusammenkünfte im öffentlichen oder privaten Raum, an denen nicht geimpfte und nicht genesene Personen teilnehmen, sind auf den eigenen Haushalt sowie höchstens zwei Personen eines weiteren Haushaltes zu beschränken. Ausgenommen sind Kinder bis zur Vollendung des 14. …	• 5. Dezember: 2G im Einzelhandel: In vielen Geschäften dürfen nur noch Geimpfte und Genesene einkaufen • 14. Dezember: Hessen verschärft Regeln für Ungeimpfte und in Hotspots • 28. Dezember: Kontaktbeschränkungen auch für Geimpfte und Genesene werden beschlossen. Auch für den Silvesterabend gilt die Zehn-Personen Regel, auf öffentlichen Plätzen darf es keine größeren Versammlungen geben. Es müss…	• 1. Dezember: • Wird ein Landkreis oder eine kreisfreie Stadt an mindestens sieben aufeinanderfolgenden Tagen der Warnstufe 4 (Rot) zugeordnet und droht in diesem oder dieser eine weitergehende Überlastung des Gesundheitssystems, so ist bis zum 15. Dezember 2021 der Zutritt für Publikumsverkehr zu folgenden Einrichtungen und Angeboten untersagt: • Kinos, Theater, u.ä. tourismusaffine Dienstleist…		• 3. Dezember: Die Landesregierung setzt die gestrigen Beschlüsse der Ministerpräsidentenkonferenz (MPK) zur Kontaktreduzierung um und passt die Corona-Schutzverordnung entsprechend an • Kontaktbeschränkungen für ungeimpfte Menschen: Menschen, die weder vollständig geimpft noch genesen sind, dürfen sich bei privaten Zusammenkünften im öffentlichen und privaten Raum nur noch mit Angehörigen des ei…	• 2. Dezember: Bundesweite Beschlüsse zu Großveranstaltungen und Einzelhandel • Zugang zu Einrichtungen und Veranstaltungen der Kultur- und Freizeitgestaltung: Entgegen der 2G Linie des Bundes bleibt RP bei der strengeren Linie, dass überall wo keine Maske getragen werden kann, auch für Geimpfte und Genesene ein Test notwendig ist (2G plus) • Bundesweit werden die 2G Regeln inzidenzunabhängig auf…		• 10. Dezember: Sachsen hat die Corona-Eindämmungsmaßnahmen bis in den Januar hinein verlängert. Unter anderem werden die Kontaktbeschränkungen ab Montag verschärft • 22. Dezember Nach der Bund-Länder Vereinbarung passt Sachsen seine Notverordnung an Quelle: mdr.de	• 6. Dezember: In Sachsen-Anhalt gelten strengere Corona-Regeln. Der neuen Landesverordnung zufolge dürfen Einzelhandelsgeschäfte ab sofort nur noch von Geimpften und Genesenen betreten werden. Ausnahmen gelten für Geschäfte zur Grundversorgung wie Supermärkte und Drogerien. Für Ungeimpfte gelten zudem strenge Kontaktbeschränkungen. So dürfen sich nur noch Personen eines Haushalts mit bis zu zwei…	• 3. Dezember: Änderung der Corona-Bekämpfungsverordnung: • Verkaufsstellen des Einzelhandels dürfen nur von Geimpften und Genesenen Personen betreten werden Quelle: Ministerium für Inneres, Kommunales, Wohnen und Sport	• 23. Dezember: Private Zusammenkünfte im öffentlichen oder privaten Raum, an denen nicht nur geimpfte Personen und genesene Personen teilnehmen, sind nur zulässig, sofern nicht mehr als zehn Personen teilnehmen und die private Zusammenkunft ausschließlich mit den Angehörigen des eigenen Haushalts und Personen, und nicht mehr als zwei weiteren haushaltsfremden Personen, die einem Haushalt angehör…
Sources		https://de.wikipedia.org/wiki/COVID-19-Pandemie_in_Baden-W%C3%BCrttemberg#Gesetze	https://www.baden-wuerttemberg.de/de/service/aktuelle-infos-zu-corona/uebersicht-corona-verordnungen/archiv-der-aenderungen-der-corona-verordnungen	https://de.wikipedia.org/wiki/COVID-19-Pandemie_in_Bayern	https://interaktiv.tagesspiegel.de/lab/ein-jahr-corona-in-berlin/	https://de.wikipedia.org/wiki/COVID-19-Pandemie_in_Brandenburg	https://de.wikipedia.org/wiki/COVID-19-Pandemie_in_der_Freien_Hansestadt_Bremen	https://de.wikipedia.org/wiki/COVID-19-Pandemie_in_Hamburg	https://www.hessenschau.de/panorama/corona-jahresrueckblick-1-und-ploetzlich-ist-pandemie,corona-teil-1-jahresrueckblick-100.html	https://www.ihk.de/schwerin/recht/recht-hinweise-zum-corona-virus/archiv-aenderungen-corona-regeln-4978436	https://www.hannover.de/Leben-in-der-Region-Hannover/Gesundheit/Gesundheitsschutz/Coronavirus-in-der-Region-Hannover/Meldungen-zum-Coronavirus/Archiv/Chronik-Corona-Regeln-in-Niedersachsen/Chronik-Verordnungen-April-2021-11.-Dezember-2021	https://de.wikipedia.org/wiki/COVID-19-Pandemie_in_Nordrhein-Westfalen#Februar_2020	https://www.rlp.de/suche?tx_solr%5Bpage%5D=23&tx_solr%5Bq%5D=2020+corona+&tx_solr%5Bsort%5D=changedAsc+asc	https://breaking-news-saarland.de/vom-patient-null-bis-heute-die-chronik-der-corona-krise-im-saarland/	https://www.mdr.de/nachrichten/sachsen/corona-virus-sachsen-chronik-rueckblick-100.html	https://www.mdr.de/nachrichten/jahresrueckblick/corona-nachrichten-jahresrueckblick-chronologie-100.html	https://www.mdr.de/nachrichten/jahresrueckblick/corona-nachrichten-jahresrueckblick-chronologie-100.html	https://www.mdr.de/nachrichten/jahresrueckblick/corona-nachrichten-jahresrueckblick-chronologie-100.html
		https://de.wikipedia.org/wiki/COVID-19-Pandemie_in_Deutschland#Erster_Lockdown_ab_M%C3%A4rz_2020	https://de.wikipedia.org/wiki/COVID-19-Pandemie_in_Baden-W%C3%Bcrttemberg		https://de.wikipedia.org/wiki/Liste_der_infolge_der_COVID-19-Pandemie_erlassenen_deutschen_Gesetze_und_Verordnungen#Berlin	https://www.moz.de/nachrichten/brandenburg/corona-in-brandenburg-die-corona-krise-in-brandenburg-eine-chronologie-der-pandemie-55374707.html	https://www.senatspressestelle.bremen.de/pressemitteilungen/senat-beschliesst-weitere-massnahmen-zur-eindaemmung-des-infektionsgeschehens-344998?asl=bremen146.c.25714.de	https://www.abendblatt.de/hamburg/article231673307/corona-hamburg-chronologie-ein-jahr-covid-19-infektionen-lockdown-impfstoff-todesfaelle-uke-tschentscher-gastronomie.html	https://www.hessenschau.de/panorama/corona-jahresrueckblick-2-die-schwere-zweite-welle---und-eine-grosse-hoffnung,corona-teil-2-jahresrueckblick-100.html	https://www.regierung-mv.de/Landesregierung/stk/Presse/?id=158508&processor=processor.sa.pressemitteilung	https://www.hannover.de/Leben-in-der-RegionHannover/Gesundheit/Gesundheitsschutz/Coronavirus-in-der-Region-Hannover/Meldungen-zum-Coronavirus/Archiv/Chronik-Corona-Regeln-in-Niedersachsen/Chronik-Verordnungen-April-2021-11.-Dezember-2021	https://www.radioessen.de/artikel/die-corona-krise-in-nrw-eine-chronik-der-ersten-sechs-monate-694781.html	https://www.allgemeine-zeitung.de/panorama/aus-aller-welt/corona-chronik-1-april-bis-30-juni-2021-1513361	https://de.wikipedia.org/wiki/COVID-19-Pandemie_in_Rheinland-Pfalz#Reaktionen_und_Ma%C3%9Fnahmen	https://www.mdr.de/nachrichten/jahresrueckblick/corona-nachrichten-jahresrueckblick-chronologie-100.html	https://www.coronavirus.sachsen.de/archiv-der-abgelaufenen-amtlichen-bekanntmachungen-7295.html?_cp=%7B%22accordion-content-9415%22%3A%7B%220%22%3Atrue%2C%222%22%3Atrue%2C%224%22%3Atrue%2C%2216%22%3Atrue%7D%2C%22previousOpen%22%3A%7B%22group%22%3A%22accordion-content-9628%22%2C%22idx%22%3A17%7D%2C%22accordion-content-9628%22%3A%7B%2217%22%3Atrue%2C%2218%22%3Atrue%7D%7D#a-9627	https://www.schleswig-holstein.de/DE/landesregierung/ministerien-behoerden/IV/Service/GVOBl/gvobl_node.html?gtp=%2526305556c4-d1d7-49a0-9ce8-86e9ebc152a8_Dokumente%253D2#paginationNumbers_305556c4-d1d7-49a0-9ce8-86e9ebc152a8	https://thueringen.de/verkuendungen
		https://www.mdr.de/nachrichten/jahresrueckblick/corona-chronik-chronologie-coronavirus-102.html#sprung0	https://de.wikipedia.org/wiki/Corona-Verordnung_(Baden-W%C3%BCrttemberg)		https://www.berliner-zeitung.de/news/corona-berlin-lockerungen-regeln-maerz-li.144037	https://helmut-barthel.de/wichtige-informationen-zum-coronavirus-sars-cov-2/		https://www.hamburg.de/pressearchiv/	https://de.wikipedia.org/wiki/COVID-19-Pandemie_in_Hessen#Reaktionen_und_Ma%C3%9Fnahmen_in_Hessen		https://de.wikipedia.org/wiki/COVID-19-Pandemie_in_Niedersachsen	https://www1.wdr.de/nachrichten/themen/coronavirus/ticker-archiv-corona-virus-nrw-januar-100.html		https://www.saarbruecker-zeitung.de/saarland/landespolitik/saarland-chronik-fuer-das-jahr-2021-zwischen-lockdown-und-einer-reise-ins-all_aid-64918407	https://www.coronavirus.sachsen.de/archiv-der-abgelaufenen-amtlichen-bekanntmachungen-7295.html?_cp=%7B%22accordion-content-9415%22%3A%7B%220%22%3Atrue%2C%222%22%3Atrue%2C%224%22%3Atrue%2C%2216%22%3Atrue%7D%2C%22previousOpen%22%3A%7B%22group%22%3A%22accordion-content-9628%22%2C%22idx%22%3A17%7D%2C%22accordion-content-9628%22%3A%7B%2217%22%3Atrue%2C%2218%22%3Atrue%7D%7D#a-9627	https://www.wochenspiegel-web.de/wisl_s-cms/_wochenspiegel/7409/Saalekreis/63028/Vorsichtige_Corona_Lockerungen_in_Sachsen_Anhalt.html		https://thueringen.de/medien/medieninformationen/seite-5?tx_news_pi1%5BoverwriteDemand%5D%5Bmonth%5D=05&tx_news_pi1%5BoverwriteDemand%5D%5Byear%5D=2020&cHash=aebd8eef93f3c077b07d7c26f1320a64
		https://archiv.cdu.de/corona/chronik	https://www.gew-bw.de/aktuelles/detailseite/corona-rueckblick-2020		https://www.rbb24.de/panorama/thema/2020/coronavirus/beitraege/chronik-coronik-ausbruch-coronavirus-pandemie-rueckblick-timeline-berlin-brandenburg.htm/pagenumber=14.html	https://www.rbb24.de/panorama/thema/2020/coronavirus/beitraege/chronik-coronik-ausbruch-coronavirus-pandemie-rueckblick-timeline-berlin-brandenburg.htm/pagenumber=14.html			https://hessen.de/presse/massnahmen-verlaengert-und-kontakte-weiter-eingeschraenkt			https://www.land.nrw/pressemitteilungen?search=&field_related_topics%5B12%5D=12&sort_by=combined_date&start_date=01.03.2020&end_date=31.12.2021&items_per_page=60&sort_order=DESC&page=10		https://www.saarland.de/DE/portale/corona/service/rechtsverordnung-massnahmen/rechtsverordnung-massnahmen_node.html?gts=%2526a5246240-c929-4d64-b9d2-85fd721c4654_list%253DdateOfIssue_dt%252BascAlle%20Verordnungen%20zum%20download	https://www.saechsische.de/plus/lockerungen-corona-sachsen-beschraenkungen-landesregierung-kontaktsperre-treffen-5210469.html	https://www.mdr.de/nachrichten/sachsen-anhalt/corona-aktuelle-entwicklungen-chronologie-100_page-2_zc-ad1768d3.html
		https://www.abendblatt.de/hamburg/article231673307/corona-hamburg-chronologie-ein-jahr-covid-19-infektionen-lockdown-impfstoff-todesfaelle-uke-tschentscher-gastronomie.html			https://www.rbb24.de/politik/thema/corona/beitraege/2022/03/berlin-massnahmen-verlaengert-infektionsschutzgesetz-bund.html	https://msgiv.brandenburg.de/msgiv/de/presse/pressemitteilungen/?skip30488=300								https://www.saarbruecker-zeitung.de/saarland/landespolitik/saarland-chronik-fuer-das-jahr-2021-zwischen-lockdown-und-einer-reise-ins-all_aid-64918407	https://medienservice.sachsen.de/medien/news/238781
		https://www.bundesregierung.de/breg-de/suche/bundesweite-notbremse-1888982			https://lsb-berlin.net/aktuelles/coronavirus-lage/chronik-der-pandemie/										https://www.medienservice.sachsen.de/medien/news/242402
		https://de.wikipedia.org/wiki/Viertes_Gesetz_zum_Schutz_der_Bev%C3%B6lkerung_bei_einer_epidemischen_Lage_von_nationaler_Tragweite#Inhalt			https://www.berlin.de/rbmskzl/aktuelles/pressemitteilungen/2021/pressemitteilung.1086291.php										https://www.zeit.de/politik/deutschland/2020-11/corona-regeln-querdenken-demo-leipzig-sachsen-massnahmen-versammlungen?utm_referrer=https%3A%2F%2Fwww.google.com%2F
		https://www.baden-wuerttemberg.de/de/service/presse/pressemitteilung/pid/neue-corona-regeln-ab-dem-27-dezember-2021/			https://www.tip-berlin.de/stadtleben/politik/lockerungen-berlin-corona-regeln-10-juli/										https://www.l-iz.de/melder/wortmelder/2020/06/Neue-Corona-Schutz-Verordnung-gilt-ab-30-Juni-2020-337299
		https://www.weser-kurier.de/deutschland-welt/chronologie-der-corona-pandemie-in-deutschland-in-stichpunkten-doc7jd14620fah1fdvk6evk			https://www.berlin.de/rbmskzl/aktuelles/pressemitteilungen/2021/pressemitteilung.1116852.php										https://www.zeit.de/news/2021-11/05/sachsen-setzt-ab-montag-2g-regel-in-einigen-bereichen-um
		https://www.gew-bw.de/aktuelles/detailseite/corona-rueckblick-2020			https://www.berlin.de/presse/pressemitteilungen/index/search/page/9?institutions%5B%5D=Presse-+und+Informationsamt+des+Landes+Berlin&institutions%5B%5D=Senatskanzlei+-+Wissenschaft+und+Forschung
		https://www.rbb24.de/panorama/thema/2020/coronavirus/beitraege/chronik-coronik-ausbruch-coronavirus-pandemie-rueckblick-timeline-berlin-brandenburg.htm/pagenumber=14.html
		https://www.google.com/url?sa=t&rct=j&q=&esrc=s&source=web&cd=&ved=2ahUKEwiyp6ykoYj-AhWGHewKHX7MD0QQFnoECAsQAQ&url=https%3A%2F%2Fwww.bundesregierung.de%2Fresource%2Fblob%2F974430%2F1949532%2Fd3f1da493b643492b6313e8e6ac64966%2F2021-08-10-mpk-data.pdf&usg=AOvVaw1HkI7ke-qw0VSTL_0fZ3_8
		https://www.berlin.de/rbmskzl/aktuelles/pressemitteilungen/2021/pressemitteilung.1161245.php
		https://msgiv.brandenburg.de/msgiv/de/presse/pressemitteilungen/?skip30488=280
		https://www.senatspressestelle.bremen.de/pressemitteilungen/land-bremen-setzt-weitere-massnahmen-zur-eindaemmung-des-infektionsgeschehens-um-346261?asl=bremen146.c.25714.de
		https://www.swp.de/panorama/corona-beschluesse-22-03-2021-neue-regeln-gipfel-lockdown-ostern-ausgangssperre-schule-test-treffen-urlaub-55849222.html
		https://www.land.nrw/pressemitteilungen?search=&field_related_topics%5B12%5D=12&sort_by=combined_date&start_date=01.03.2020&end_date=31.12.2021&items_per_page=60&sort_order=DESC&page=7

## Sheet: 2022-2023_Deutsch
Corona-Maßnahmen in Deutschland und den deutschen Bundesländern, 2022–2023
Monat	Bundesweiter Lockdown	Deutschland	Baden-Württemberg (BW)	Bayern (BY)	Berlin (BE)	Brandenburg (BB)	Bremen (HB)	Hamburg (HH)	Hessen (HE)	Mecklenburg-Vorpommern (MV)	Niedersachsen (NI)	Nordrhein-Westfalen (NW)	Rheinland-Pfalz (RP)	Saarland (SL)	Sachsen (SN)	Sachsen-Anhalt (ST)	Schleswig-Holstein (SH)	Thüringen (TH)
2022
Januar 2022		• 3. Januar: In mehreren Bundesländern hat die Schule nach den Weihnachtsferien begonnen (mdr) • 4. Januar: Mit verschärften Zugangsregeln zu Restaurants und gelockerten Quarantäne-Regeln wollen Bund und Länder gegen die neue Omikron Variante vorgehen (Weser Kurier) • 7. Januar: Bund und Länder einigen sich darauf, die 2G+-Regel für den Besuch eines Restaurants oder einer Kneipe einzuführen. Auße…	• 10. Januar 2022: Einführung eines verpflichtenden Testangebots und einer wöchentlichen Testpflicht für Kinder in Kitas. In Schulen wird für die erste Schulwoche ein tägliches Testangebot und auch eine tägliche Testpflicht für Schüler geregelt • Änderung zum 12. Januar: Anpassung der Quarantäne- und Isolierungsregelungen: • Die Isolationspflicht von positiv getesteten Personen endet ohne Freites…	• 19. Januar: Der Bayerische Verwaltungsgerichtshof setzt die 2G-Regel im Einzelhandel außer Kraft (mdr)		• 17. Januar: Landesregierung ändert Corona Verordnung in Anlehnung an den Bund-Länder-Beschluss vom 7. Januar d.h. in der Gastronomie gilt 2G+ und im öffentlichen Nahverkehr Maskenpflicht (Land Brandenburg)	• 18. Januar: Senat verabschiedet 30. Corona-Verordnung • Der Senat beschließt, dass die 2G-plus Regel in Gastronomie-, Kultur- und Freizeiteinrichtungen unabhängig von der Warnstufe bis zum 13. Februar gilt • Zudem gelten ab dem 18. Januar die von der MPK beschlossenen neuen Reglungen zur Isolation und Quarantäne Quelle: Pressestelle des Bremer Senats	• In der Gastronomie, in der Kultur und beim Sport in Innenräumen gilt ab dem 10. Januar 2022 die 2-G-Plus Regel • In den folgenden Einrichtungen und für die folgenden Angebote wird ein obligatorisches Zwei-G-Plus-Zugangsmodell eingeführt für: • allgemeine Veranstaltungen, touristische Stadtrundfahrten und Hafenrundfahrten, Messen und Ausstellungen im Sinne der Gewerbeordnung, Dienstleistungen de…	• 16. Januar: die Hessische Landesregierung hat die geltende Corona-Verordnung an die aktuellen Beschlüsse der Ministerpräsidentenkonferenz angepasst • Zu den wesentlichen Änderungen zählen: • Vereinheitlichung und Verkürzung der Quarantänedauern • Inzidenzunabhängige hessenweite Einführung der 2G-Plus Regel in der Innengastronomie (2G in der Außengastronomie) • Angleichung der maximalen Veransta…	• Ab dem 12. Januar 2022 wird das Corona-Ampelsystem angepasst • Anpassung der Absonderungsdauer im Infektionsfall: • es gilt grundsätzlich eine Isolationspflicht nur noch für 10 Tage statt bislang für 14 Tage ab dem Zeitpunkt eines positiven Testergebnisses • diese Absonderungsdauer kann von der zuständigen Gesundheitsbehörde verkürzt werden, wenn die/der Betroffene nach 7 Tagen einen negativen …	• 25. Januar: Beschluss, dass die 2G Regelung für die Nutzung von Sportanlagen unter freiem Himmel ausgesetzt wird (Niedersachsen)	• 11. Januar: Anpassung der Corona-Schutzverordnung, um die Beschlüsse von Bund und Ländern umzusetzen • Mit der Änderung der Verordnung gilt auch in der Gastronomie die sogenannte 2G+-Regel • Geboosterte Personen werden von der Testpflicht ausgenommen, sie brauchen in Bereichen, in denen 2G+ gilt, keinen tagesaktuellen Test • Dasselbe gilt für Personen, die nach vollständiger Immunisierung von e…	• Ab dem 31. Januar 2022 gelten in RP in einigen Bereichen veränderte Corona-Regeln • Keine Quarantäne für geboosterte Kontaktpersonen und diesen gleichgestellten Personen (genesen oder vollständig geimpft innerhalb von 3 Monaten nach Genesung und Zweitimpfung) • 7 Tage Quarantäne mit negativem Bürgertest für ungeimpfte nicht geboosterte Kontaktpersonen und alle Infizierte • 10 Tage Quarantäne oh…	• Bundesweite Verkürzung der Quarantäne Zeit von 14 Tagen auf 10 Tage (Forum - das Wochenmagazin) • 13. Januar: Änderung der Corona-Verordnung • In allen geschlossenen Räumen ist eine medizinische Mund-Nasen-Bedeckung zu tragen • Kontaktbeschränkungen • Der gemeinsame Aufenthalt im öffentlichen Raum, in privat genutzten Räumen und auf privat genutzten Grundstücken einschließlich des jeweils dazug…	• 12. Januar: Neue Coronamaßnahmen ab dem 14. Januar 2022 aufgrund von Änderungen der Corona Notfall-Verordnung • Ergänzend zur 3G- und 2G-Regel wird die 2Gplus-Regel für eine Reihe von Einrichtungen und Angeboten verpflichtend eingeführt. Der Zugang zu bzw. die Inanspruchnahme der entsprechenden Angebote bleibt auf genesene und geimpfte Personen beschränkt, jedoch müssen diese zusätzlich einen t…		• 3. Januar: Landesregierung beschließt Änderung der Corona-Verordnung, weitere Maßnahmen ab dem 4. Januar 2022, sie gilt bis zum 18. Januar: • Es gilt: • Die Kontaktbeschränkungen von maximal zehn Personen gelten auch im öffentlichen Raum • Die maximale Teilnehmerzahl bei Veranstaltungen wird auf 50 (Innenbereiche) bzw. 100 Personen (außen) begrenzt. Ausgenommen sind Veranstaltungen, bei denen s…	• 3. Januar: Thüringen beginnt mit dem Distanzunterricht, andere Länder beginnen dagegen mit dem Präsenzunterricht (mdr) • 7. Januar: Thüringens Ministerpräsident Bodo Ramelow kündigt an, dass es in den Gaststätten im Freistaat keine 2G+-Regelung geben wird (mdr) • 21. Januar: Änderung der dritten Corona-Verordnung • Für Bereiche mit 2G-Plus Zugangsbeschränkung besteht keine Testpflicht für geimp…
Februar 2022		• 2. Februar: Die Bundesländer einigen sich auf eine einheitliche Höchstgrenze von 50 Prozent bzw. 10.000 Zuschauern in Stadien (mdr) • 8. Februar: Mehrere Bundesländer wie Brandenburg, Mecklenburg-Vorpommern, Schleswig-Holstein, Bremen und Hamburg schaffen 2G im Einzelhandel ab. In Mitteldeutschland halten die Landesregierungen dagegen noch an Zugangsbeschränkungen in den Geschäften fest. (mdr) …	• Änderungen zum 9. Februar: • In der Alarmstufe I entfällt 3G für den Einzelhandel • Bei öffentlichen Veranstaltungen wie Theater-, Opern- und Konzertaufführungen, Filmvorführungen, Stadtführungen und Informations-, Betriebs-, Vereins- sowie Sportveranstaltungen und Kongresse sind in der Alarmstufe I mehr Besucher zugelassen. • Damit setzt Baden-Württemberg einen Beschluss der Konferenz der Chef…	• Änderungen mit Gültigkeit ab dem 9. Februar: Es gibt weitere Lockerungen, z. B. dürfen Ungeimpfte wieder zum Friseur, wenn sie einen negativen Test vorlegen, die Bäder sowie Thermen und Saunen werden unter den Bedingungen von 2G zugänglich, die Sperrstunden-Regelung in der Gastronomie entfällt. (Wikipedia) • Änderung mit Gültigkeit ab dem 17. Februar: • Weitere Lockerungen treten in Kraft: Kont…	• 1. Februar: Senat beschließt vierte Verordnung zur Änderung der Infektionsmaßnahmenverordnung: • Aufhebung der Pflicht zur Kontaktnachverfolgung in Gaststätten, Freizeit- und Kultureinrichtungen, Fitnessstudios und ähnlichem. Zudem brauchen Geimpfte und Genesene wo 2G+ gilt für 3 Monate keinen Test mehr (berlin.de) • Die Regelung für Groß-Veranstaltungen im Freien (maximal 3000 Personen) wird d…	• 8. Februar: Brandenburg passt Corona Verordnung an und schafft die 2G Regel im Einzelhandel ab • Stattdessen gilt die FFP2-Maskenpflicht im gesamten Einzelhandel • 3G statt 2G auf Sportanlagen im Freien • Aufhebung der sogenannten Hotspot-Reglung", damit gibt es keine nächtliche Ausgangsbeschränkung für ungeimpfte mehr • Weiterhin gilt weiterhin die 2G+ Regel in der Gastronomie • Verbot von Gro…	• 8. Februar: 2G-Regel im Einzelhandel und Kontakterfassung in Gastronomie und bei Veranstaltungen entfällt • 17. Februar: Der Senat beschließt nach den Beschlüssen der MPK vom 16. Februar, dass die Kontaktbeschränkung für Geimpfte, entfällt, Geimpfte dürfen sich also auch mit mehr als zehn Personen treffen. Sobald eine ungeimpfte Person an einer Zusammenkunft teilnimmt, gelten weiterhin die Kont…	• 8. Februar: Hamburg schafft die 2G Regel im Einzelhandel ab (mdr) • 19. Februar: Neue Regelungen der Eindämmungsverordnung treten in Kraft: • Private Zusammenkünfte von geimpften und genesenen Personen unterliegen keiner Begrenzung mehr • Das Alkoholverkaufsverbot sowie die Sperrstunde in der Gastronomie entfallen • In geschlossenen Räumen von Museen, Gedenkstätten, Archiven, Ausstellungshäuser…	• 5. Februar: Hessische Landesregierung ändert Corona-Schutzverordnung • die folgenden Regeln gelten ab dem 7. Februar bis zum 6. März 2022: • Für öffentliche Veranstaltungen, zum Beispiel Kultur- und Sportveranstaltungen, gilt inzidenzunabhängig: • Im Freien: max. 10.000 Teilnehmer/Zuschauer, ab dem 250. Platz max. 50 Prozent Auslastung, 2G über 10 Teilnehmer/Zuschauer, 2G Plus über 250 Teilnehm…	• 8. Februar: MV schafft die 2G Regel im Einzelhandel ab (mdr) • 5. Februar: • Folgende Neuerungen treten durch die jüngste Änderung der Corona-Landesverordnung MV in Kraft: • Anpassung bzgl. 2G-Plus-Regel in Gastronomie: • auch private Zusammenkünfte als geschlossene Gesellschaft dürfen bereits in Warnstufe 2 (Gelb) nur mit 2G-Plus-Regel und maximal 10 geimpften oder genesenen Personen stattfind…	• Ab dem 24. Februar treten in Niedersachsen Lockerungen in Kraft: • Kotaktbeschränkung: Mit dem modifizierten § 7a Kontaktbeschränkungen wird ein wesentlicher Teil des Beschlusses des Bundeskanzlers und der Regierungschefs der Länder vom 16. Februar 2022 umgesetzt. Der Kontaktbeschränkungen im privaten Bereich bei vollständig geimpften beziehungsweise genesenen Personen entfallen vollständig. • …	• 19. Februar: NW passt die Corona Schutzverordnung zum 19. Februar an. Damit setzt die Landesregierung die von Bund und Ländern am 16. Februar gemeinsam beschlossene Öffnungsperspektive um • Wegfall der Zugangsbeschränkungen im Einzelhandel • Aufhebung der Kontaktbeschränkungen für Genesene und Geimpfte • Kontaktfreier Sport im Freien und körpernahe Dienstleistungen unter 3G auch für nicht immun…	• 16. Februar: Verständigung auf MPK, dass Corona-Beschränkungen stufenweise (3 Schritte) zurückgenommen werden • In einem ersten Schritt werden private Zusammenkünfte für Geimpfte und Genesene wieder ohne Begrenzung der Teilnehmerzahl möglich. Aufgrund der besonderen Gefährdung der nicht Geimpften bleiben die für diese Personen bestehenden Einschränkungen bis zum 19. März 2022 bestehen. Sobald e…	• 8. Februar: Die Landesregierung hat die Corona-Verordnung angepasst. Demnach werden die Obergrenzen für Besucherzahlen bei Veranstaltungen heraufgesetzt, in Hallen auf 2.000, im Freien auf 10 000 • 11. Februar: Neue Corona Verordnung tritt in Kraft, damit sind wieder deutlich mehr Zuschauer bei Veranstaltungen (bis 2000 Besucher) zugelassen • Größere Veranstaltungen im Innenbereich unterliegen …	• 1. Februar: In Sachsen soll 2G statt 2G+ etwa in der Gastronomie gelten (mdr) • Gelockerte Corona-Notfallverordnung in Sachsen ab dem 23. Februar (gilt bis einschließlich 3. März) • Aufgrund des Beschlusses der MPK vom 16. Februar hat Sachsen Lockerungen beschlossen, die ab dem 23. Februar in Kraft treten • Folgende Lockerungen gelten ab sofort: • Zusammenkünfte, bei denen nur Geimpfte oder Gen…	• 17. Februar: In Sachsen-Anhalt treten die ersten Lockerungen in Kraft. So gilt nun etwa kein 2G mehr im Einzelhandel. • In Museen und anderen Kultureinrichtungen wird von der 2G-Regel auf die 3G-Regel gelockert. Zudem werden Kontakt-Empfehlungen weniger streng. Quelle: mdr	• 2. Februar: Zum 9. Februar wird die Corona-Verordnung angepasst. Danach: • entfällt die 2-G-Regel im Einzelhandel. Die Maskenpflicht jedoch bleibt erhalten. • können Chöre wieder ohne Masken und auch Blasorchester wieder proben. Hier gilt die 2-G+-Regel. • entfällt die Sperrstunde für die Gastronomie. • wird der bundeseinheitliche Beschluss zu überregionalen Großveranstaltungen umgesetzt. • 8. …	• 1. Februar: In Thüringen soll dort wo bislang 2G galt, künftig 3G gelten (mdr) • 14. Februar: Bei Angeboten des organisierten Sportbetriebes, die außerhalb von geschlossenen Räumen stattfinden, gilt nunmehr die 3G Regel, im Innenraum gilt 2G. • 18. Februar: Weitere Lockerungen treten in Kraft • Private Zusammenkünfte, an denen ausschließlich geimpfte und genesene Personen teilnehmen, sind in de…
März 2022		• 9. März: Das Bundeskabinett hat ein neues Infektionsschutzgesetz beschlossen. Demnach sollen zum 20. März die meisten Corona-Maßnahmen auslaufen, ein Basisschutz soll aber bestehen bleiben. Zudem ist eine Hotspot-Regel geplant, um auf regionale Ausbrüche schnell reagieren zu können • 20. März: Das neue Infektionsschutzgesetz tritt in Kraft. Es sieht nur noch Basisschutzmaßnahmen gegen das Coron…	• Änderungen zum 19. März: • Das neue Infektionsschutzgesetz des Bundes reduziert die bisherigen Corona-Schutzmaßnahmen auf wenige Basismaßnahmen. Mit Blick auf die hohen Inzidenzen nutzt das Land die im Gesetz vorgesehene Übergangsregel, die bis zu mindest bis einschließlich 2. April ergänzende Schutzmaßnahmen ermöglicht. Entsprechend hat das Land die Corona-Verordnung grundlegend überarbeitet •…	• Änderung mit Gültigkeit ab dem 4. März: • In der Gastronomie und bei der Beherbergung gilt wieder landesweit die 3G-Regel, auch Schankwirtschaften können für Geimpfte, Genesene und Getestete wieder öffnen – allerdings zunächst ohne laute Musik und Tanzmöglichkeiten. • Auch Diskotheken und Clubs können wieder öffnen. Hier haben wir aber ein höheres Infektionsrisiko und brauchen deshalb zusätzlic…	• Siebte Verordnung zur Änderung der vierten Corona-Infektionsschutzverordnung, diese wird voraussichtlich am 4. März in Kraft treten. Mit der Siebten Änderungsverordnung werden die Vereinbarungen der Konferenz des Bundeskanzlers mit den Regierungschefinnen und Regierungschefs der Länder am 16. Februar 2022 für das Land Berlin umgesetzt. • Folgende wesentliche Änderungen sieht die Siebte Änderung…	• die am 22. Februar beschlossene Verordnung legt weitere Lockerungen fest: • Ab dem 4. März gilt: • 3G-Regel in der Gastronomie: Zutritt zu Gaststätten, Cafés, Bars oder Kneipen haben Geimpfte, Genesene und negativ Getestete. • 3G-Regel für sämtliche Beherbergungsstätten • Sportanlagen einschließlich Schwimmbäder: 3G-Regel für die Sportausübung in geschlossenen Räumen, kein Nachweis für die Spor…	• 4. März: Deutschlandweit fallen weitere Corona-Beschränkungen weg. In der Gastronomie und Hotellerie gilt ab sofort die 3G-Regel. Damit dürfen auch ungeimpfte Menschen mit negativem Test ins Restaurant. Auch Clubs und Diskotheken öffnen wieder. Dort gilt allerdings 2G-Plus. Das bedeutet, dass nur genesene und geimpfte Personen mit einem Test oder einer dritten Impfung zugelassen sind. (mdr.de) …	• 4. März: im zweiten Öffnungsschritt greifen ab dem 4. März folgende Regelungen: • Ab dem 4. März 2022 gilt der Zugang zur Gastronomie für Geimpfte, Genesene und Personen mit tagesaktuellem Test (3G-Regelung). Das Tragen einer FFP-2 Maske ist Pflicht. Diese Regelung gilt auch für Übernachtungsangebote sowie beim Indoor-Sport und bei körpernahen Dienstleistungen. • Diskotheken und Clubs öffnen ab…	• 3. März: Am Freitag, 4. März 2022, treten in Hessen die bereits im Februar in Folge der Beratungen der Regierungschefinnen und -chefs von Bund und Ländern angekündigten und beschlossenen neuen Corona-Regeln in Kraft. Sie bringen behutsame Lockerungen vor allem die Gastronomie und Veranstaltungen betreffend: • Bei mehr als zehn Besuchern gilt bei allen Veranstaltungen die 3G-Regel • Bei mehr als…	• Seit dem 4. März gelten in MV folgende Änderungen und Lockerungen: • So gilt in der Gastronomie sowie im Beherbergungsgewerbe in allen Warnstufen die 3G-Regel, sodass auch nicht geimpfte bzw. nicht genesene Personen wieder Zutritt zu entsprechenden Einrichtungen haben. • In der Gastronomie entfällt zudem die Auflage, dass an einem Tisch nicht mehr als zehn Gäste bewirtet werden dürfen, während …	• Am 4. März erfolgt ein zweiter Lockerungsschritt. Die Regelungen gelten zunächst einmal bis zum 19. März • Kontaktregelungen: • Zusammenkünfte und Feierlichkeiten in privaten Räumlichkeiten mit ausschließlich geimpften oder genesenen Personen sind ohne Begrenzung der Personenzahl zulässig • Feierlichkeiten in der Gastronomie oder organisierte Veranstaltungen unterliegen den dortigen Regelungen …	• 2. März: NW passt die Corona-Schutzverordnung an • Gastronomie und Übernachtungsangebote sind nun auch für Nicht-Immunisierte mit gültigem Test geöffnet • Öffnung von Clubs und Diskotheken unter 2G plus • Höhere Zuschauerkapazitäten für Veranstaltungen • Ab dem 19. März gelten in NW neue Regelungen der neuen Coronaschutzverordnung, welche bis zum 2. April gilt • Die wichtigsten Neuerungen in NW…	• In einem zweiten Schritt wird ab dem 4. März 2022 der Zugang zur Gastronomie für Geimpfte, Genesene und Personen mit tagesaktuellem Test ermöglicht (3G-Regelung). Auch Über­nachtungs­angebote können von Geimpften, Genesenen und Personen mit tages­aktuellem Test wahrgenommen werden (3G-Regelung). • Diskotheken und Clubs („Tanzlustbarkeiten“) werden für Genesene und Geimpfte mit tagesaktuellem Te…	• 4. März: Ab heute gelten wieder die 3G Regeln, damit reicht für Ungeimpfte wieder ein tagesaktueller Test in den meisten Fällen für den Zutritt • Discos und Clubs können nach langer Zwangspause wieder öffnen, hier gilt die 2Gplus Regel • 18. März: Das neue bundesweite Infektionsschutzgesetz tritt in Kraft. Demnach entfallen die meisten Schutzregeln außer in sensiblen Bereichen (Krankenhäuser, P…	• Die sächsische Staatsregierung hat am 1. März 2022 eine neue Corona-Schutz-Verordnung beschlossen, welche die bisherige Corona-Notfall-Verordnung ablöst. Sie tritt am 4. März 2022 in Kraft und gilt bis einschließlich 19. März 2022. • Angesichts der aktuellen Lage in den Krankenhäusern hat sich die Staatsregierung auf weitere Lockerungen verständigt • Grundlagen: • Das Alkoholverbot für öffentli…	• 4. März: Deutschlandweit fallen weitere Corona-Beschränkungen weg. In der Gastronomie und Hotellerie gilt ab sofort die 3G-Regel. Damit dürfen auch ungeimpfte Menschen mit negativem Test ins Restaurant. Auch Clubs und Diskotheken öffnen wieder. Dort gilt allerdings 2G-Plus. Das bedeutet, dass nur genesene und geimpfte Personen mit einem Test oder einer dritten Impfung zugelassen sind. • 20. Mär…		• 1. März: Neue Corona Verordnung tritt in Kraft, ein 2-Stufensystem löst das bisherige Ampelsystem ab • Die Infektionsstufe tritt ein wenn auf drei aufeinanderfolgenden Tagen die Hospitalisierungsinzidenz in einem Landkreis oder in einer kreisfreien Stadt 12,0 und die thüringenweite Belastung der Intensivstationen mit COVID-19-Patienten den Schwellenwert von 12% erreicht oder überschritten werde…
April 2022		• 3. April: Fast alle Corona-Schutzmaßnahmen sind aufgehoben. Sachsen, Sachsen-Anhalt und Thüringen verzichten auf die Möglichkeit, sogenannten Hotspots festzulegen. Damit entfallen in den meisten Bereichen Zugangsregeln. • 5. April: Karl Lauterbach teilt nach Beratungen mit, dass sich Corona-Infizierte ab dem 1. Mai. Nicht mehr verpflichtend in Isolation begeben müssen Quelle: mdr.de	• Änderungen zum 3 April: Mit der neuen Corona-Verordnung fallen in Baden-Württemberg ab Sonntag, 3. April 2022, weitreichende Schutzmaßnahmen weg, für die es aufgrund des neuen Infektionsschutzgesetzes des Bundes keine rechtliche Grundlage mehr gibt. • Wesentliche Maßnahmen in der neuen Verordnung: • Abstands-, Masken- und Hygieneempfehlung • Maskenpflicht (medizinische Maske oder FFP2-Maske): i…	• 3. April: Die sechste Bayrische Infektionsschutzmaßnahmenverordnung tritt am 3. April in Kraft • Die meisten Beschränkungen entfallen. Es gibt keine Zugangsbeschränkungen und keine Maskenpflicht in Läden und Gaststätten mehr. In öffentlichen Verkehrsmitteln gilt weiter die Maskenpflicht Quelle: Wikipedia, Verkündungsplattform, Pressemeldung Bayrisches Staatsministerium für Gesundheit und Pflege…	• 26. April: Senat beschließt erste Verordnung zur Änderung der Corona Basisschutzverordnung, diese wird voraussichtlich am 28. April in Kraft treten • Änderungen in Einrichtungen der Pflege: • Aus der bisherigen Pflicht für Besuchende, eine medizinische Gesichtsmaske zu tragen, wird nunmehr die Pflicht, eine Atemschutzmaske (FFP2-Maske oder vergleichbar) zu tragen. Dies gilt auch für geimpfte un…	• Am 3. April tritt die am 29.3 beschlossene Basismaßnahmenverordnung in Kraft • Viele der bisherigen Einschränkungen werden zurück genommen • Es bleiben die Maskenpflicht in geschlossenen Räumen von Einrichtungen des Gesundheits- und Sozialwesens sowie in öffentlichen Verkehrsmitteln • Schüler müssen sich wie bisher an mindestens drei von der jeweiligen Schule bestimmten Tagen pro Woche testen (…		• 4. April: Ein Großteil der bisherigen Einschränkungen der Corona-Eindämmungsverordnung ist aufgehoben • Zugangsregeln (3G- oder 2G-Zugangsmodell) sind nicht mehr durch die Eindämmungsverordnung vorgeschrieben, mit einer Ausnahme: • In Clubs, Musikclubs, Diskotheken und überall dort, wo Tanzlustbarkeiten angeboten werden, gilt weiterhin die 2G-Plus-Regel Quelle: Stadtkultur Hamburg • Am 30. Apri…	• 28. April: Landesregierung verlängert Corona-Verordnung • Nach den neuen Regeln beträgt die Zeit der Quarantäne für Personen, die mit dem Coronavirus infiziert sind, nur noch fünf Tage. Eine Freitestung ist nicht mehr notwendig. • Ab dem 1. Mai 2022 wird die Testpflicht in den hessischen Schulen aufgehoben Gleichzeitig entfällt ab dem 1. Mai auch die Möglichkeit, Schüler voraussetzungslos vom P…	• Neue Corona-Landesverordnung seit dem 1. April: • Maskenpflicht und 3G in Krankenhäusern, Arztpraxen, Einrichtungen für ambulantes Operieren, Dialyseeinrichtungen und Tageskliniken (§ 8 Abs. 3) • Abstandsgebot von 1,5 Metern im öffentlichen Raum (§ 9) • für Clubs und Diskotheken gilt die 2G-Plus-Regelung • Ausnahmen von den Schutzmaßnahmen: • Änderungen seit dem 14. April 2022: • Weitgehender W…	• Mit dem 2. April laufen die bisherigen Corona-Übergangsregeln aus. Entsprechend der engen Vorgaben des Infektionsschutzgesetzes (IfSG) sind von Sonntag, 3. April 2022 an nur noch sehr begrenzte Test- und Maskenpflichten möglich. • Damit besteht in Niedersachsen eine offiziell vorgegebene Pflicht zum Tragen einer medizinischen Maske in Arztpraxen und vergleichbaren Einrichtungen, in Kranken- und…	• 3. April: Die Landesregierung hat die Schutzverordnung angepasst und bis zum 30. April verlängert. Die neue Schutzverordnung orientiert sich an den Vorgaben des Bundesinfektionsschutzgesetzes. Es entfallen: • die bisherigen 3G und 2G plus Zugangsbeschränkungen • die Maskenpflicht in Innenräumen • Bestehen bleiben Masken- und Testpflichten in besonders sensiblen Bereichen wie Arztpraxen oder Kra…	• Aufgrund der Hot-Spot-Regelung entfallen die allermeisten bislang verpflichtenden Corona-Regeln • Grundsätzlich entfällt die Maskenpflicht nun auch in öffentlichen Innenräumen, in den Schulen und auch im Handel • Zugangsbeschränkungen wie 2G+ oder 3G sind aufgehoben Quelle: Landkreis Südwestpfalz	• Am 1. April endet die Übergangsfrist zum neuen Infektionsschutzgesetz • Viele der bisherigen Regelungen entfallen. Maskenpflicht besteht weiter in Bereichen mit besonders gefährdeten Gruppen wie Krankenhäusern und Pflegeeinrichtungen. • An Schulen sollen Tests wie bislang weiter durchgeführt werden • Das Saarland macht von der Möglichkeit einer sogenannten Hotspot-Regelung trotz hoher Zahlen ke…	• Die Sächsische Corona-Hygiene-Allgemeinverfügung lief am 2. April 2022 aus, eine neue Allgemeinverfügung ist nicht mehr vorgesehen • Die sächsische Staatsregierung hat eine neue Sächsische Corona-Schutz-Verordnung beschlossen, welche vom 3. April 2022 bis einschließlich 30. April 2022 gilt. Definiert werden Basisschutzmaßnahmen auf Grundlage der Vorgaben des Infektionsschutzgesetzes in der jüng…	• 3. April: In den meisten Bundesländern entfallen die meisten Corona-Beschränkungen. Auch in Sachsen-Anhalt treten zahlreiche Lockerungen in Kraft. So entfällt beispielsweise die Maskenpflicht beim Einkaufen. Testungen an Schulen und Kitas bleiben aber vorerst erhalten. • 26. April: Sachsen Anhalt verlängert Corona-Verordnung bis Ende Mai. Es wurde lediglich die Testpflicht an Schulen gestrichen…	• 26. April: Landesregierung beschließt Verlängerung der Corona-Verordnung mit kleinen Änderungen (SH.de)	• 1. April: Der Thüringer Landtag hat die Verlängerung der Corona-Maßnahmen im Freistaat abgelehnt. Mit Ablauf des 7. Aprils wird bei Corona-Schutzmaßnahmen vor allem auf Freiwilligkeit statt auf gesetzliche Verpflichtungen gesetzt. Thüringen sieht somit keine eigenen Schutzmaßnahmen mehr vor, sondern nur noch Ausnahmen und Erleichterungen von bundeseinheitlich geregelten Schutzmaßnahmen sowie Em…
Mai 2022			• 2. Mai: Verlängerung der Verordnung bis zum 30. Mai • 3. Mai: Änderungen bei der Absonderungspflicht: Für positiv getestete Personen endet die Absonderung frühestens fünf Tage nach dem Erstnachweis des Erregers – sofern seit 48 Stunden Symptomfreiheit besteht, spätestens jedoch nach zehn Tagen. • 31. Mai: Verlängerung der Laufzeit der Verordnung bis zum 28. Juni 2022 Quelle: Archiv BW	• Änderungen mit Gültigkeit ab dem 1. Mai: die Testpflicht in Schulen und Kinderbetreuungseinrichtungen wird abgeschafft • Änderungen mit Gültigkeit ab dem 28. Mai: die FFP2-Maskenpflicht gilt nur noch im ÖPNV, in medizinischen Einrichtungen reichen OP-Masken aus. Quelle: Wikipedia, Verkündungsplattform	• 3. Mai: Senat beschließt zweite Verordnung zur Änderung der Basisschutzverordnung, diese wird voraussichtlich am 6. Mai in Kraft treten: • Es sind folgende Änderungen hinsichtlich Isolation von mit Covid-19 infizierten Personen und Quarantäne von Kontaktpersonen vorgesehen: • Die Isolation einer positiv getesteten Person endet frühestens fünf Tage nach dem Zeitpunkt der positiven Testung, sofer…	• 5. Mai: Brandenburg verkürzt Isolationspflicht für Corona-Infizierte auf fünf Tage bei Symptomfreiheit • 24. Mai: Landesregierung verlängert Maßnahmenverordnung bis einschließlich 23. Juni 2022 Quelle: Land Brandenburg	• 24. Mai: Senat beschließt, dass die Testpflicht in Kindergärten entfällt, außerdem wird die Gültigkeitsdauer der Basisschutzmaßnahmen bis zum 30. Juni verlängert. Es gelten • Maskenpflicht in Arztpraxen, Krankenhäusern, Tageskliniken, ambulanten und stationären Pflegeeinrichtungen (Personen ab 14 Jahren erfüllen die Pflicht zum Tragen einer Mund-Nasen-Bedeckung in diesen Einrichtungen nur durch…		•25. Mai: Landesregierung verlängert Corona-Verordnung um weitere vier Wochen, alle bisherigen Reglungen bleiben bestehen (Presse Hessen)	• Änderungen seit dem 6. Mai: • Die Corona-Hotspot-Regelungen sind vom Landtag MV nicht verlängert worden. Damit entfallen nun die allermeisten Masken- und Testpflichten, u.a. die Testpflicht für Ungeimpfte bei der Anreise in Hotels, die 2G-Plus-Regelung in Diskotheken und Clubs sowie die Maskenpflicht in Kinos, Theatern und Museen • Fortan gelten nur noch folgende Basis-Schutzmaßnahmen in MV: • …		• 4. Mai: Ab dem 5. Mai ist das Freitesten bereits nach fünf Tagen möglich (mags.nrw, Pressestelle NW) • 24. Mai: Verlängerung der Corona-Schutzverordnung bis zum 23. Juni ohne Änderungen (Land NW, Pressestelle NW)		• Am 8. Mai tritt eine angepasste Corona Verordnung im Saarland in Kraft • Im Kern umfassen die Änderungen folgende Punkte: • die Isolationszeit bei einer Corona-Infektion wird auf fünf Tage verkürzt • enge Kontaktpersonen/Haushaltsangehörige müssen nicht mehr in Quarantäne • Beschäftigte im medizinischen Bereich/Pflegebereich müssen sich weiter testen • in Schulen entfällt die Testpflicht Quelle…	• 31. Mai: Die Allgemeinverfügung Schutzmaßnahmen an Krankenhäusern lief am 31. Mai 2022 aus, eine neue Allgemeinverfügung ist vorerst nicht mehr geplant. Auch lief die Allgemeinverfügung Schutzmaßnahmen an Krankenhäusern aus (Sachsen.de)	• 24. Mai: Corona-Regeln bis zum 25. Juni verlängert (mdr)		• Am 1. Mai tritt eine angepasste Corona-Schutzverordnung in Thüringen in Kraft • Nach der Verordnung endet die Absonderung nunmehr frühestens nach Ablauf von fünf Tagen, wenn vorher 48 Stunden Symptomfreiheit besteht • Die Basismaßnahmen gemäß Infektionsschutzgesetz bleiben bestehen. • Dazu zählen unter anderem erweiterte Maskenpflichten in geschlossenen Räumen, im Öffentlichen Personennahverkeh…
Juni 2022						• 21. Juni: Landesregierung verlängert Maßnahmenverordnung bis einschließlich 20. Juli (Land Brandenburg)					• 22. Juni: Verlängerung der Corona Verordnung bis zum 31. August (Niedersachsen)	• 20. Juni: NW verlängert Corona Schutzverordnung bis zum 30. Juni (Pressestelle NW) • 29. Juni: NW verlängert Corona-Schutzverordnung ohne Änderungen bis zum 28. Juli (Land NW)		• 1. Juni: Anpassung und Verlängerung der Corona Verordnung im Saarland bis zum 18. Juni • Die Änderung betrifft die neue medizinische Maskenpflicht für Besucher sowie Beschäftigte in Alten- und Pflegeeinrichtungen • Zudem entfallen die freiwilligen Testangebote in Kitas und Schulen Quelle: Saarland.de • 15. Juni: Corona Verordnung wird mit minimalen Veränderungen (Testpflicht) bis zum 30. Juni v…	• 18. Juni: Verlängerung der Corona Basisschutzmaßnahmen bis zum 16. Juli (Sachsen.de)	• 21. Juni: Sachsen-Anhalt verlängert Corona-Regeln bis 23. Juli (mdr.de)	21. Juni: Corona-Verordnung wird um 4 Wochen verlängert (SH.de)	• Ab dem 24. Juni soll die Maskenpflicht in Pflegeheimen enden, demnach müssen Bewohner grundsätzlich keine Masken mehr tragen müssen. Für Krankenhaus-Patienten soll die Maskenvorgabe noch gelten, wenn sie außerhalb ihrer Zimmer sind, und für das Personal nur noch bei physischem Kontakt mit anderen. Besucher müssen weiterhin Maske tragen (mdr)
Juli 2022					• 19. Juli: Senat beschließt fünfte Verordnung zur Änderung der Covid-Basisschutzmaßnahmenverordnung: • Die Durchführung eines zertifizierten Corona-Schnelltests ist nach einem positiven Selbsttest ohne Aufsicht nicht mehr verpflichtend • Eine PCR-Nachtestung ist nicht mehr verpflichtend in den Fällen, in denen der Selbsttest ohne fachkundige Aufsicht positiv und ein anschließender zertifizierter…	• 19. Juli: Landesregierung verlängert Maßnahmenverordnung bis einschließlich 16. August (Land Brandenburg)						• 22. Juli: NW verlängert die Corona-Schutzverordnung bis zum 25. August (Landesregierung NW)			• 12. Juli: Sachsen lockert Masken- und Testpflicht in Gesundheitseinrichtungen (mdr) • 17. Juli: Die Sächsische Staatsregierung hat sich auf eine neue Corona-Schutz-Verordnung verständigt. Sie tritt am 17. Juli 2022 in Kraft und ist bis einschließlich 13. August 2022 befristet. Im Wesentlichen werden damit die bisherigen Schutzmaßnahmen verlängert. (Sachsen.de)	• 19. Juli: Sachsen-Anhalt verlängert die geltenden Corona-Regeln nochmals bis zum 20. August (mdr)	19. Juli: Verlängerung der Corona-Maßnahmen um 4 Wochen (SH.de)	• 20. Juli: Corona- Regeln in Thüringen wurden bis zum 17. August verlängert. Besuchsbeschränkungen in Pflegeheimen müssen von nun an genehmigt werden. Ansonsten bleiben die bisherigen Regeln bestehen (mdr)
August 2022						• 11. August: Landesregierung verlängert Corona-Verordnung bis einschließlich 12. September (Land Brandenburg)	• Senat beschließt Änderungen und Verlängerung der Corona-Verordnung bis 15. September. Geändert wird Folgendes: • Beschäftige in Pflegeinrichtungen sind künftig verpflichtet, eine Mund-Nasen-Bedeckung des Standards "KN95/N95" oder "FFP2" zu tragen, wenn sie Kontakt zu den dort lebenden vulnerablen Gruppen haben. Außerdem wird klargestellt, dass die Leitungen von Pflegeeinrichtungen nicht dazu ve…	• 16. August: Corona Eindämmungsverordnung bis zum Auslaufen des bundesweiten Infektionsschutzgesetzes am 23. September verlängert. Die bisherigen Regeln gelten unverändert fort (hamburg.de)				• 18. August: NW verlängert Corona-Schutzverordnung bis zum 23. September (Landesregierung NW)			• 17. August: Verlängerung Corona-Schutz-Verordnung bis 10.09.2022 (weisswasser.de)	• 16. August: Corona-Regeln erneut verlängert bis zum 17. September (mdr.de)	• 16. August: Corona-Verordnung wird bis zum 15. September verlängert	• 15. August: Bestehende Corona-Regeln werden bis zum 13. September verlängert (mdr)
September 2022		• 8. September: Bundestag hat den Änderungen zum Infektionsschutzgesetz zugestimmt: • Ab Oktober soll bundesweit eine Maskenpflicht im Fernverkehr, in Arztpraxen, bei Therapeuten und Heilberufen sowie Masken- und Testpflicht in Krankenhäusern und Pflegeeinrichtungen gelten • Zudem erhalten die Länder die Möglichkeit, je nach Infektionslage in zwei Stufen auf die Pandemieentwicklung zu reagieren •…			• 27. September: Die vom Berliner Senat beschlossene zweite Basisschutzmaßnahmen-Verordnung tritt am 1. Oktober 2022 in Kraft • Die Zweite Basisschutzmaßnahmenverordnung beinhaltet im Wesentlichen die aktuell noch bis zum 30.09.2022 gültigen Basisschutzmaßnahmen • Lediglich die bis zum 30.09.2022 geltenden Vorgaben aus der Verordnung zum Bereich Krankenhäuser, Arztpraxen u.ä., sowie Einrichtungen…	• 6. September: Landesregierung verlängert Corona-Verordnung bis einschließlich 23. September • 20. September: Kabinett verlängert Basisschutzmaßnahmen bis einschließlich 30. September • 27. September: Kabinett beschließt neue Corona-Infektionsschutzverordnung, diese tritt am 1. Oktober in Kraft und gilt vorerst bis zum 28. Oktober. Änderungen im Vergleich zu den aktuell geltenden Corona-Regeln g…	• 8. September: Verlängerung der Corona-Verordnung bis zum 15. Oktober (Pressestelle des Bremer Senats)		• 29. September: Anpassung der Corona-Schutzverordnung: Die Landesregierung hat die Schutzverordnung zum 1. Oktober angepasst. Dieser Schritt war nötig geworden, weil es durch das neue Bundesinfektionsschutzgesetz (IfSG), welches ab Samstag greift, eine neue gesetzliche Grundlage gibt • Neu ist die bundesweite Vorschrift zum Tragen einer FFP2 Maske im Fernverkehr • Eine FFP2-Pflicht gilt – aufgru…		• 30. September: Neue Corona-Verordnung für den Basisschutz: • Mit der am (morgigen) 1. Oktober 2022 in Kraft tretenden Corona-Verordnung werden Basisschutzmaßnahmen geregelt. • Die meisten Änderungen in der niedersächsischen Corona-Verordnung orientieren sich an der vom Bund vorgenommenen Umnummerierung des Infektionsschutzgesetzes Die wesentlichen Regelungen im Einzelnen: • Das Bundesinfektions…	• 21. September: NW verlängert Corona-Schutzverordnung bis zum 30. September (Landesregierung NW) • 29. September: Land verzichtet vorerst auf schärfere Corona-Schutzmaßnahmen ab dem 1. Oktober (Pressestelle NW)	• 30. September: Der Bundestag hat beschlossen, dass ab Oktober schärfere Corona-Regeln gelten. Die Bundesländer erhalten wieder mehr Möglichkeit, über einzelne Maßnahmen selbst zu entscheiden. • In Rheinland-Pfalz gibt es jedoch vorerst keine Maskenpflicht in Innenräumen. In Schulen wird zunächst ebenfalls keine Masken- und keine Testpflicht eingeführt. Im Nahverkehr müssen in Rheinland-Pfalz ni…		• 7. September: Sachsen verlängert Corona-Regeln unverändert bis Ende September 2022 (Sachsen.de)	• 21. September: Corona Regeln werden bis zum 30. September verlängert (mdr.de)	• 13. September: Corona- Verordnung wird bis zum 23. September verlängert • 29. September: Landesregierung beschließt Corona-Verordnung ab 1. Oktober: Derzeit keine zusätzlichen Einschränkungen begründet Quelle: SH.de	• 14. September: Thüringen verlängert Corona-Regeln unverändert bis zum 10. Oktober • 27. September: Anpassung der Corona-Schutzverordnung in Thüringen Quelle: Freistaat Thüringen
Oktober 2022		• Beschluss vom 3. August zu Schutzmaßnahmen vom 1. Oktober 2022 bis zum 7. April 2023: • Maskenpflicht im Luft- und öffentlichen Personenfernverkehr • Masken und Testnachweispflicht für den Zutritt zu Krankenhäusern sowie voll- und teilstationären Pflegeeinrichtungen und vergleichbaren Einrichtungen sowie für Beschäftigte in ambulanten Pflegediensten und vergleichbaren Dienstleistern während ihr…	• 1. Oktober: Neufassung der Verordnung und Anpassung an das neue Infektionsschutzgesetz (IfSG) des Bundes. • Einige Regelungen wie FFP2-Maskenpflicht im öffentlichen Fernverkehr und in medizinischen Einrichtungen sind nun durch das IfSG geregelt • Laufzeit der Verordnung bis 30. November 2022 Quelle: Archiv BW	• 1. Oktober: Siebzehnte Bayrische Infektionsschutzmaßnahmenverordnung tritt am 1. Oktober 2022 in Kraft und zwar zunächst bis zum 28. Oktober befristet. Am 27. Oktober 2022 wurde die Verordnung bis zum 9. Dezember 2022 verlängert. (Wikipedia, Verkündungsplattform)		• 25. Oktober: Landesregierung verlängert Corona-Verordnung (Land Brandenburg)	• 11. Oktober: Senat beschließt dritte Corona-Basisschutzverordnung in Anlehnung an die bundesweiten Änderungen des Infektionsschutzgesetzes, die bis zum 7. April 2023 gültig ist Folgende Schutzmaßnahmen gelten in der dritten Corona-Basisschutzmaßnahmenverordnung im Land Bremen: Maskenpflicht: • Im öffentlichen Personenverkehr muss eine medizinische Maske getragen werden • Dasselbe gilt in Einric…	• 1. Oktober: Aufgrund der geänderten Infektionsschutzverordnung der Bundesregierung gelten vom 1. Oktober bis zum 7. April neue Vorschriften (Hamburg.de)		• Ab dem 1. Oktober gelten folgende Basisschutzmaßnahmen in MV: • Maskenpflicht in Bus und Bahn: im Nahverkehr (FFP2 oder medizinische Maske), im Fernverkehr (FFP2, für Personal sowie für Kinder (6-13 Jahre) auch medizinische Maske) • im Gesundheitswesen: • FFP2-Maskenpflicht in Pflegeeinrichtungen, Krankenhäusern, Arztpraxen und weiteren Einrichtungen des Gesundheitswesens für Besucher sowie für…		• 26. Oktober: NW verlängert Corona Schutzverordnung unverändert um weitere 4 Wochen (Landesregierung NW)		• 1. Oktober: Angepasste Corona-Verordnung tritt zum 1. Oktober in Kraft, das Saarland orientiert sich dabei an den neuen Masken- und Testpflichten (Basisschutzmaßnahmen) des Bundes (Saarland.de)	• In Sachsen gibt es seit dem 1. Oktober 2022 eine neue Corona-Schutzverordnung. Sie soll bis zum 7. April 2023 gelten. • Es gilt Testpflicht für Besucher in folgenden Einrichtungen: Krankenhäuser sowie Reha-Einrichtungen mit vergleichbarer medizinischer Versorgung, Alten- und Pflegeheime, Tagespflege- und Kurzzeitpflegeeinrichtungen • Hier gilt FFP2-Maskenpflicht für Besucher von Arzt-, Zahnarzt…	• 1. Oktober: Neues Infektionsschutzgesetz tritt bundesweit in Kraft • Seit Anfang Oktober gilt im öffentlichen Fernverkehr, in Pflegeeinrichtungen, Kliniken und Arztpraxen eine FFP2-Maskenpflicht. Das sieht das neue Infektionsschutzgesetz des Bundes vor. Viele weitere Vorgaben können jeweils die Länder in Kraft setzen, etwa Maskenpflichten in Restaurants sowie Testpflichten. • 25. Oktober: Sachs…		• Vom 1. Oktober bis zum 7. April gelten die Corona-Schutzmaßnahmen des Bundes (Freistaat Thüringen)
November 2022		• 11. November: Die Bundesländer Baden-Württemberg, Bayern, Hessen und Schleswig-Holstein kippen die Isolationspflicht für Corona-Infizierte. Sachsen und Thüringen kündigen an, einen Wegfall der Isolationspflicht ebenfalls prüfen zu wollen (mdr)	• 11. November: Die Bundesländer Baden-Württemberg, Bayern, Hessen und Schleswig-Holstein kippen die Isolationspflicht für Corona-Infizierte • 30. November: Verlängerung der Laufzeit der Verordnung bis zum 31. Januar 202 Quelle: Archiv BW, mdr.de	• 11. November: Die Bundesländer Baden-Württemberg, Bayern, Hessen und Schleswig-Holstein kippen die Isolationspflicht für Corona-Infizierte ab dem 16. November (mdr, Wikipedia, Verkündungsplattform, Pressemeldung Bayrisches Staatsministerium für Gesundheit und Pflege)	• 15. November: Verlängerung der Basisschutzmaßnahmenverordnung bis zum 21. Dezember 2022 (Pressestelle des Senats)	• 22. November: Kabinett verlängert Corona-Schutzverordnung bis einschließlich 21. Dezember 2022 (Land Brandenburg)	• 15. November: Bremer Senat beschließt Änderung der dritten Corona-Basisschutzmaßnahmenverordnung, die bis zum 7. April 2023 gilt (Pressestelle des Bremer Senats )		• 11. November: Die Bundesländer Baden-Württemberg, Bayern, Hessen und Schleswig-Holstein kippen die Isolationspflicht für Corona-Infizierte (mdr, Presse Hessen)			• 23. November: Anpassung der Test- und Quarantäneverordnung: Testpflicht zur Freitestung entfällt zukünftig (Pressestelle NW)	• 26. November: Ab dem 26. November gelten in RP neue Corona Regeln. Das Land ersetzt die Absonderungspflicht durch eine Maskenpflicht. • Die neue Schutzmaßnahmenverordnung sieht vor, dass sich positiv getestete Personen nicht mehr wie bisher verpflichtend häuslich isolieren müssen. Wer positiv auf das Coronavirus SARS-Co\/-2 getestet wurde oder einen Selbsttest mit positivem Ergebnis durchgeführ…			• 22. November: Die bestehenden Corona-Regeln in Sachsen-Anhalt werden noch einmal verlängert. Das hat die Landesregierung nach Angaben der Staatskanzlei beschlossen. Damit bleibt es bis zum 7. Dezember bei den bekannten Regelungen wie dem Tragen eines medizinischen Mund-Nasen-Schutzes im ÖPNV. (mdr.de)	• 11. November: Die Bundesländer Baden-Württemberg, Bayern, Hessen und Schleswig-Holstein kippen die Isolationspflicht für Corona-Infizierte (mdr)
Dezember 2022				• 6. Dezember: Bayern schafft, neben Sachsen-Anhalt die Maskenpflicht im Nahverkehr ab (mdr). In Fernzügen und Fernbussen gilt bis zum Ablauf des 1. Februar 2023 die vom Bund vorgegebene FFP2-Maskenpflicht (Wikipedia)		• 20. Dezember: Brandenburg verlängert Maskenpflicht im ÖPNV, Corona-Schutzverordnung gilt bis 11. Januar (Land Brandenburg)								• 7. Dezember: Neue Corona Verordnung im Saarland tritt am 10. Oktober in Kraft: • Das Saarland hebt die Corona-Isolationspflicht auf • Anstelle der Isolationspflicht tritt eine durchgehende Maskenpflicht außerhalb der eigenen Wohnung • Maskenpflicht für positiv Getestete gilt mindestens 5 Tage Quelle: Saarbrückener Zeitung, Saarland.de		• 6. Dezember: Sachsen-Anhalt schafft wie Bayern die Maskenpflicht im Nahverkehr ab (mdr)	• 20. Dezember: Corona-Verordnung ab 1. Januar beschlossen: ÖPNV-Maskenpflicht läuft aus (SH.de)	• 4. Dezember: Die bestehende Corona-Verordnung wird bis zum 23. Dezember verlängert. Damit bleiben Regelungen wie die Maskenpflicht oder die einrichtungsbezogene Impfpflicht für Gesundheitsberufe in Kraft. (Freistaat Thüringen)
2023
Januar 2023			• Änderungen zum 31. Januar: • Aufhebung der Maskenpflicht im öffentlichen Personennahverkehr (ÖPNV), in Einrichtungen der Wohnungslosenhilfe und für das Personal in Arztpraxen, Zahnarztpraxen, psychotherapeutischen Praxen sowie weiteren vergleichbaren ambulanten medizinischen Einrichtungen • Verlängerung der Laufzeit der Verordnung bis zum 7. April 2023 Quelle: Archiv BW		• 10. Januar 2023: Senat beschließt vierte Verordnung zur Änderung der zweiten Basisschutzmaßnahmenverordnung, diese tritt voraussichtlich am 16. Januar in Kraft • Sie beinhaltet das Auslaufen der Pflicht zum Maske tragen im öffentlichen Nahverkehr am 2. Februar 2023, das verbunden wird mit der Empfehlung, in öffentlich zugänglichen Innenräumen, in denen sich mehrere Personen aufhalten, auch weit…	• 10. Januar: Maskenpflicht im ÖPNV wird zum 2. Februar aufgehoben - geänderte Corona-Schutzverordnung gilt bis 7. März • 31. Januar: Corona-Absonderungspflicht entfällt zum 13. Februar Quelle: Land Brandenburg	• 13. Januar: Bremen und Niedersachsen heben Maskenpflicht im ÖPNV ab dem 2. Februar auf • 17. Januar: Bremen hebt Corona-Basisschutzmaßnahmenverordnung zum 2. Februar auf Quelle: Pressestelle des Bremer Senats	• Am 31. Januar läuft die Corona-Eindämmungsverordnung in Hamburg aus (Hamburg.de)	• 19. Januar: Hessen hebt zum 2. Februar Maskenpflicht in Bussen und Bahnen auf • Ab dem 2. Februar gilt die Maskenpflicht (FFP2) – aufgrund des Bundesinfektionsschutzgesetzes – dann nur noch beim Betreten von medizinischen und pflegerischen Einrichtungen. Das sind beispielsweise Krankenhäuser, Pflegeheime und Arztpraxen Quelle: Presse Hessen		• 12. Januar: Die Niedersächsische Landesregierung hat beschlossen, die Absonderungsverordnung (5 tägige Isolationspflicht im Falle einer COVID-19 Erkrankung), die mit Ablauf des 31. Januar 2023 außer Kraft treten wird, nicht erneut zu verlängern • 13. Januar: Niedersachsen hebt gemeinsam mit Bremen die Maskenpflicht im ÖPNV auf Quelle: Niedersachsen	• Die Test- und Quarantäneverordnung läuft zum 31. Januar gänzlich aus. Somit endet die Pflicht, sich im Falle einer Corona-Infektion fünf Tage in häusliche Isolierung zu begeben. (Landesregierung NW)		• 10. Januar: Corona Verordnung des Saarlandes wird um 4 Wochen verlängert mit kleineren und redaktionellen Anpassung. Im Saarland gilt anstelle der Isolationspflicht eine durchgehende Maskenpflicht außerhalb der eigenen Wohnung. Wer mittels Selbsttest, Schnelltest oder PCR-Test positiv getestet wurde, ist demnach verpflichtet eine FFP2-Maske zu tragen. • 25. Januar: Änderung der Corona-Verordnun…		• Am 31. Januar läuft die Pflicht zur Isolation bei Corona-Erkrankung aus (mdr.de)		• 30. Januar: Die neue Thüringer Corona-Schutzverordnung tritt nunmehr – im Gleichklang mit dem Bundesrecht – bereits einen Tag früher am Donnerstag, 2. Februar, in Kraft. Sie gilt bis zum 7. April • Besonders gefährdete Personengruppen werden auch weiter durch gezielte Maßnahmen geschützt. So treten an die Stelle der Isolationspflicht weitergehende Schutzmaßnahmen für positiv Getestete. Dazu geh…
Februar 2023		• 14. Februar: Test- und Maskenpflicht fallen zum 1. März (Bundesministerium für Gesundheit)		• Änderung zum 1. Februar 2023: Alle landesrechtlichen Maskenpflichten entfallen (z. B. in Asylbewerberunterkünften und für Mitarbeiter in Arztpraxen). Die vom Bund vorgegebenen Maskenpflichten (z. B. für Patienten in Arztpraxen) bleiben bestehen. (Wikipedia, Verkündungsplattform, Pressemeldung Bayrisches Staatsministerium für Gesundheit und Pflege)	• 7. Februar: Senat verständigt sich auf das Auslaufen der Basisschutzmaßnahmenverordnung zum 13. Februar 2021 (Pressemeldung des Senats)	• 21. Februar: Brandenburg hebt Corona-Schutzverordnung zum 1. März 2023 auf (Land Brandenburg)		• 1. Februar: Seit dem 1. Februar endet die fünftägige Isolationspflicht für Corona-Infizierte in Hamburg • Im öffentlichen Nahverkehr wurde für Hamburg die Maskenpflicht zum 1. Februar 2023 aufgehoben • Im Fernverkehr, also in Fernbussen und Fernzügen, fällt die Maskenpflicht am 2. Februar 2023 Quelle: NDR, Wikipedia		• Seit dem 2. Februar 2023 ist die Maskenpflicht in Bus und Bahn (Nah- und Fernverkehr) aufgehoben. • Seit dem 12. Februar ist auch die Isolationspflicht für Corona-Infizierte aufgehoben. Quelle: IHK MV • Am 28. Februar tritt die Corona-Landesverordnung MV außer Kraft (Regierung MV)	• 1. Februar: Weitere Corona-Schutzmaßnahmen laufen aus: • Pflicht zur Selbstisolation bei Erkrankung entfällt • Mund-Nasen-Bedeckung in Bus und Bahn nur noch freiwillig • Diese Regeln gelten weiter: • Aufgrund der Vorgaben des Bundesinfektionsschutzgesetzes (§ 28b IfSG) bleibt die Maskenpflicht in Praxen, Krankenhäusern und Pflegeeinrichtungen bundesweit erhalten • Krankenhäuser und Heime sowie …	• 1. Februar: Die Maskenpflicht im ÖPNV sowie die Pflicht zur Isolierung entfallen (Rheinische Post, Pressestelle NW)	• 2. Februar: Seit dem 2. Februar muss in RP keine Maske mehr im ÖPNV getragen werden • 27. Februar: Corona-Bekämpfungsverordnung des Landes tritt am 1. März außer Kraft Quelle: Südkurier	• 28. Februar: Die Landesregierung hat im heutigen Ministerrat entschieden, die Corona Verordnung des Saarlandes ab Mittwoch, 1. März 2023 anzupassen. Die Verordnung ist bis einschließlich 7. April 2023 gültig. • Aufgrund der Aussetzung der entsprechenden Regelungen im Infektionsschutzgesetz, entfallen ab dem 1. März 2023 die Testpflichten für Beschäftigte, Besucher und Patienten in vulnerablen E…	• Ab dem 3. Februar 2023 gibt es in Sachsen keine landeseigenen Corona-Schutzmaßnahmen mehr. Die Isolationspflicht für fortan oder bislang Corona-positiv getestete Menschen sind ebenso wie die verbliebenen sächsischen Masken- und Testpflichten aufgehoben. • Die bundesweit einheitlich geregelten Masken- und Testpflichten gelten dagegen weiterhin: • Für den Zutritt zu Krankenhäusern (einschließlich…		28. Februar: Corona Verordnung des Landes läuft am 28. Februar aus. Mit der Aussetzung der meisten bundesweit geltenden Corona-Reglungen zum 1. März sind auch die letzten landesrechtlichen Reglungen nicht mehr notwendig (SH.de)
März 2023		• Aufgrund der stabilen Infektionslage laufen zum 1. März fast alle Test- und Maskenpflichten aus. Lediglich für Arzt-, Krankenhaus- und Pflegeheimbesucher/innen soll weiterhin Maskenpflicht gelten (Quelle: Bundesgesundheitsministerium)	• Zum 1. März 2023: Die Landesregierung hat die Aufhebung der Verordnung über infektionsschützende Maßnahmen gegen die Ausbreitung des Coronavirus (Corona-Verordnung) zum 1. März 2023 beschlossen (Archiv BW)	• Aufhebung der 17. BayIfSMV zum 1. März 2023. Auch die vom Bund vorgeschriebene Masken- und Testpflicht in medizinischen Einrichtungen entfällt weitgehend; allerdings blieb bis zum 7. April 2023 die FFP2-Maskenpflicht für Besucher bestehen, ebenso die Maskenpflicht für Patienten in Arztpraxen. (Wikipedia, Bundesministerium für Gesundheit, Pressemeldung Bayrisches Staatsministerium für Gesundheit…				• Keine festen Regeln mehr für Arztpraxen, Pflegeheime und Krankenhäuser • Nach dem Infektionsschutzgesetz des Bundes sind zum 1. März 2023 Corona-Regelungen für Einrichtungen des Gesundheitswesens weiter gelockert worden. So wurden Beschäftigte und Bewohner in Gesundheits- und Pflegeeinrichtungen von Test- und Maskenpflicht befreit. Auch für Besucher in Arztpraxen, Krankenhäusern und Pflegeheime…	• 1. März: Ab dem 1. März entfallen bundesweit und damit auch in Hessen fast alle Corona Regeln. Es besteht lediglich noch eine Maskenpflicht für Besucher von medizinischen und pflegerischen Einrichtungen, zum Beispiel Krankenhäusern, Pflegeheimen und Arztpraxen. Diese Regel gilt noch bis zum 7. April. (Presse Hessen)	• Die Landesregierung MV hat sich im März 2023 dazu entschieden, die ursprünglich bis zum 7. April geltende Corona-LVO auslaufen zu lassen. Damit enden die landesrechtlichen Regelungen zur Corona-Pandemie (IHK Schwerin)	• 1. März: Niedersachsen hebt Corona-Verordnung zum 1. März auf. Damit entfallen die letzten landesrechtlich geregelten Corona-Schutzmaßnahmen (Niedersachsen)	• Ab dem 1. März gelten neue Corona Regeln in NW: Es fällte die Maskenpflicht für Beschäftigte in Krankenhäusern (Rheinische Post)	• 1. März: • Sollte die Regierung in Rheinland-Pfalz eine konkrete Gefahr für die Funktionsfähigkeit des Gesundheitssystems oder der sonstigen kritischen Infrastruktur für das gesamte Bundesland oder eine bestimmte Region feststellen, könnte sie folgende weitere Maßnahmen gegen die Corona-Pandemie einführen: • Veranstaltungen: Die Länder können eine Maskenpflicht bei Veranstaltungen im Außenberei…		• 1. März: Die Sächsische Staatsregierung hat die Corona-Schutz-Verordnung zum 1. März 2023 (Sachsen.de)
April 2023		• Am 7. April läuft Paragraph 28b des Bundesinfektionsschutzgesetzes aus. Damit enden auch die letzten darin noch festgeschriebenen übergeordneten Corona-Maßnahmen wie etwa die Maskenpflicht in medizinischen Einrichtungen – außer, wenn einzelne Einrichtungen über ihr Hausrecht weiterhin Regelungen verfügen. (Presse Hessen, Pressemeldung Bayrisches Staatsministerium für Gesundheit und Pflege)		• Mit Ablauf des 7. April enden die letzten bundesrechtlichen Corona-Pflichten.				• Die letzten Corona-Einschränkungen nach dem Infektionsschutzgesetz des Bundes werden am 7. April 2023 beendet. (Wikipedia, NDR)	• 5. April: Am 7. April läuft Paragraph 28b des Bundesinfektionsschutzgesetzes aus. Damit enden auch die letzten darin noch festgeschriebenen übergeordneten Corona-Maßnahmen wie etwa die Maskenpflicht in medizinischen Einrichtungen – außer, wenn einzelne Einrichtungen über ihr Hausrecht weiterhin Regelungen verfügen. (Presse Hessen)	• Zum 7. April ist der rechtliche Rahmen für die bundesweiten Corona-Schutzmaßnahmen ausgelaufen. Das heißt: Die letzten noch verbliebenen Maßnahmen sind weggefallen • Somit fällt auch die Maskenpflicht (FFP-2) in Krankenhäusern, Arztpraxen und Pflegeeinrichtungen ab dem 7. April 2023 weg Quelle: IHK Schwerin	• Ab dem 8. April läuft als letzte staatlich geregelte Schutzmaßnahme gegen die Ausbreitung des Corona-Virus, die Maskenpflicht in medizinischen und pflegerischen Einrichtungen aus (Niedersachsen)			• 7. April: Ende der Corona Maßnahmen auf Landes- und Bundesebene (Saarland.de)	• Ab dem 8. April entfallen sämtliche Corona-Schutzmaßnahmen nach dem Infektionsschutzgesetz (Sachsen.de)	Bundesweit sind ab 7. April 2023 alle Corona-Schutzmaßnahmen ausgelaufen (sachsen.de)		• Mit Ablauf des 7. Aprils enden in Thüringen die letzten verpflichtenden Corona-Schutzmaßnahmen (Pressestelle Land Thüringen)
Sources		https://www.weser-kurier.de/deutschland-welt/chronologie-der-corona-pandemie-in-deutschland-in-stichpunkten-doc7jd14620fah1fdvk6evk	https://www.baden-wuerttemberg.de/de/service/aktuelle-infos-zu-corona/uebersicht-corona-verordnungen/archiv-der-aenderungen-der-corona-verordnungen	https://www.mdr.de/nachrichten/jahresrueckblick/corona-chronologie-jahresrueckblick-102.html#sprung11	https://www.berlin.de/presse/pressemitteilungen/index/search/page/2?searchtext=%2Bcorona&startdate=01.01.2022&enddate=24.04.2023	https://www.mdr.de/nachrichten/jahresrueckblick/corona-chronologie-jahresrueckblick-102.html#sprung11	https://www.mdr.de/nachrichten/jahresrueckblick/corona-chronologie-jahresrueckblick-102.html#sprung11	https://www.mdr.de/nachrichten/jahresrueckblick/corona-chronologie-jahresrueckblick-102.html#sprung11	https://hessen.de/presse?displayFirst=list_first&min=01.01.2022&max=12.05.2023&keys=Corona&_=1683881846308&page=49	https://www.mdr.de/nachrichten/jahresrueckblick/corona-chronologie-jahresrueckblick-102.html#sprung11	https://www.niedersachsen.de/Coronavirus/aktuelle-presseinformationen-186247.html#aeltere_Meldungen	https://www.land.nrw/pressemitteilung/nordrhein-westfalen-passt-die-coronaschutzverordnung-erster-oeffnungsschritt-zum	https://www.rlp.de/suche?tx_solr%5Bpage%5D=20&tx_solr%5Bq%5D=corona+&tx_solr%5Bsort%5D=changedDesc+desc	https://www.saarland.de/masfg/DE/aktuelles/aktuelle-meldungen/aktuelle-meldungen_2023/aktuelle-meldungen_2023-02/aktuelle-meldungen_20230228-testverordnung.html	https://www.mdr.de/nachrichten/jahresrueckblick/corona-chronologie-jahresrueckblick-102.html#sprung11	https://www.mdr.de/nachrichten/jahresrueckblick/corona-chronologie-jahresrueckblick-102.html#sprung11	https://www.mdr.de/nachrichten/jahresrueckblick/corona-chronologie-jahresrueckblick-102.html#sprung11	https://www.mdr.de/nachrichten/jahresrueckblick/corona-chronologie-jahresrueckblick-102.html#sprung11
		https://www.bundesgesundheitsministerium.de/presse/pressemitteilungen.html		https://www.merkur.de/bayern/bayern-corona-regeln-soeder-lockerungen-2g-3g-aktuell-news-geimpfte-ueberblick-zr-91353954.html	https://www.rbb24.de/politik/thema/2020/coronavirus/beitraege_neu/2020/04/berlin-corona-massnahmen-lockerung-ausgang-kontakt-erlaubt.html		https://www.senatspressestelle.bremen.de/pressemitteilungen/detail.php?template=20_archivmonat_alle_d&sv%5Bonline_date%5D%5B0%5D=&sv%5Bonline_date%5D%5B1%5D=&sv%5Bonline_date%5D%5B2%5D=&sv%5Bonline_date%5D%5B3%5D=&_monat=Oktober&_jahr=2021&asl=bremen146.c.25714.de&max=100&skip=0	https://de.wikipedia.org/wiki/COVID-19-Pandemie_in_Hamburg#Ma%C3%9Fnahmen_2022		https://www.ihk.de/schwerin/recht/recht-hinweise-zum-corona-virus/archiv-aenderungen-corona-regeln-4978436	https://oberverwaltungsgericht.niedersachsen.de/aktuelles/presseinformationen/vorlaufige-ausservollzugsetzung-der-2-g-regelung-fur-die-nutzung-von-sportanlagen-unter-freiem-himmel-207917.html	https://rp-online.de/nrw/panorama/nrw-das-sind-die-corona-regeln-ab-maerz-2023_vid-80829135	https://www.rlp.de/service/pressemitteilungen/detail/ministerpraesidentin-malu-dreyer-mit-verantwortungsbewussten-oeffnungen-und-lockerungen-schrittweise-in-die-normalitaet	https://www.saarland.de/DE/portale/corona/service/rechtsverordnung-massnahmen/_documents/verordnung_stand-22-01-12.html#doc29ea9a58-c8c0-463a-a616-2e3a369c4848bodyText6	https://www.hwk-dresden.de/Artikel/detail/corona-schliessung-oeffentlicher-und-privater-einrichtungen/id/12745	https://www.mdr.de/nachrichten/sachsen-anhalt/corona-isolationspflicht-endet-100.html	https://www.schleswig-holstein.de/SiteGlobals/Forms/Suche/Expertensuche_Formular.html?nn=549a8fa0-66c0-4da0-9f19-70e4be245eac&resourceId=0e412801-b02c-49a0-af40-47b69dbdfc59&input_=549a8fa0-66c0-4da0-9f19-70e4be245eac&pageLocale=de&templateQueryString=corona&folderInclude=%2Flpsh22%2FDE%2Flandesregierung%2Fministerien-behoerden%2FI%2FPresse%2FPI%2F2022%2F*+%2Flpsh22%2FDE%2Flandesregierung%2Fminis…	https://www.fuldaerzeitung.de/panorama/thueringen-regeln-freistaat-3g-2g-plus-gastronomie-versammlung-bodo-ramelow-corona-91254009.html
		https://www.senatspressestelle.bremen.de/pressemitteilungen/senat-verabschiedet-30-corona-verordnung-376142?asl=bremen146.c.25714.de		https://www.bayern.de/bericht-aus-der-kabinettssitzung-vom-15-februar-2022/	https://www.berlin.de/rbmskzl/aktuelles/pressemitteilungen/2022/pressemitteilung.1172667.php			https://www.ndr.de/nachrichten/hamburg/coronavirus/Corona-Diese-Regeln-gelten-momentan-in-Hamburg,coronavirus2248.html		https://www.regierung-mv.de/Landesregierung/sm/Service/Corona/	https://www.stk.niedersachsen.de/startseite/presseinformationen/lockerungsdreischritt-neue-corona-verordnung-fur-niedersachsen-208957.html	https://www.gronau.de/rathaus/news/2022/news-maerz-2022/neue-coronaschutzverordnung-ab-dem-19-maerz-2022/	https://kreis-ahrweiler.de/ab-dem-26-november-gelten-neue-corona-regeln/	https://www.magazin-forum.de/de/node/18309	https://www.coronavirus.sachsen.de/archiv-der-abgelaufenen-amtlichen-bekanntmachungen-7295.html?_cp=%7B%22accordion-content-9415%22%3A%7B%220%22%3Atrue%2C%222%22%3Atrue%2C%224%22%3Atrue%2C%2216%22%3Atrue%7D%2C%22previousOpen%22%3A%7B%22group%22%3A%22accordion-content-9628%22%2C%22idx%22%3A17%7D%2C%22accordion-content-9628%22%3A%7B%2217%22%3Atrue%2C%2218%22%3Atrue%7D%7D#a-9627			https://thueringen.tourismusnetzwerk.info/2022/03/01/neue-corona-regeln-ab-1-maerz-in-thueringen/
		https://www.stmgp.bayern.de/presse/ende-aller-corona-massnahmen-ab-8-april-bayerns-gesundheitsminister-holetschek-erfolge-in/		https://www.verkuendung-bayern.de/baymbl/2022-151/	https://www.berlin.de/rbmskzl/aktuelles/pressemitteilungen/2022/pressemitteilung.1179102.php			https://www.hamburg.de/pressearchiv-fhh/15753806/2022-01-04-sk-corona-verordnung/		https://www.regierung-mv.de/Landesregierung/sm/Service/Corona/Landesverordnungen/	https://www.stk.niedersachsen.de/startseite/presseinformationen/verlangerung-der-geltungsdauer-und-kleine-anderungen-in-der-corona-verordnung-211074.html	https://www.klartext-ne.de/2022/04/02/corona-schutzverordnung-nrw-gueltig-ab-03-04-2022/	https://www.volksfreund.de/region/rheinland-pfalz/corona-regeln-in-rlp-welche-gelten-ab-oktober-und-welche-jetzt-schon_aid-76504071	https://www.sol.de/corona-nachrichten/corona-verordnung-im-saarland-angepasst-das-aendert-sich-ab-sonntag,322306.html				https://suhler-sportbund.de/inkrafttreten-neue-thueringer-corona-verordnung-gueltig-ab-01-03-2022/
				https://www.verkuendung-bayern.de/baymbl/2022-210/	https://www.berlin.de/rbmskzl/aktuelles/pressemitteilungen/2022/pressemitteilung.1181329.php			https://www.hamburg.de/coronavirus/15891892/2022-02-18-corona-eindaemmungsverordnung/			https://www.stk.niedersachsen.de/startseite/presseinformationen/neue-corona-verordnung-fur-basisschutz-215845.html	https://www.mags.nrw/pressemitteilung/neue-test-und-quarantaeneregelungen-ab-5-mai-2022-freitesten-bereits-nach-fuenf	https://news-trier.de/corona-nachrichten/das-sind-die-neuen-corona-regeln-in-rlp-ab-montag-31-januar-2022,61859.html	https://www.saarbruecker-zeitung.de/saarland/saarland-diese-neuen-corona-regeln-gelten-seit-sonntag_aid-69126727				https://www.mdr.de/nachrichten/thueringen/corona-regeln-enden-verordnung-faq-100.html
				https://www.verkuendung-bayern.de/baymbl/2022-266/	https://www.berlin.de/rbmskzl/aktuelles/pressemitteilungen/2022/pressemitteilung.1191207.php			https://www.hamburg-magazin.de/artikel/zweiter-oeffnungsschritt-corona-im-maerz-2022-in-hamburg				https://www.land.nrw/pressemitteilung/nordrhein-westfalen-verlaengert-corona-regelungen-0	https://www.lksuedwestpfalz.de/aktuelles/nachrichten/2022/april/corona-basis-schutzmassnahmen-ab-03-april/	https://www.wndn.de/corona-verordnung-im-saarland-wurde-angepasst/	https://medienportal-grimma.de/30868/sachsen-neue-coronamassnahmen-ab-14-januar-2022/			https://thueringen.de/verkuendungen
				https://de.wikipedia.org/wiki/COVID-19-Pandemie_in_Bayern#cite_note-217	https://www.berlin.de/rbmskzl/aktuelles/pressemitteilungen/2022/pressemitteilung.1199552.php			https://www.24hamburg.de/politik/schon-ab-morgen-jetzt-also-doch-neue-corona-regeln-in-hamburg-91419434.html				https://www.land.nrw/pressemitteilung/nordrhein-westfalen-verlaengert-corona-regelungen-bis-zum-30-september-2022	https://www.suedkurier.de/ueberregional/rundblick/corona-regeln-rheinland-pfalz-massnahmen-im-maerz-2023-0103;art1373253,11419111	https://www.saarland.de/DE/portale/corona/home/neue-regelungen.html	https://www.zwickau.de/de/aktuelles/pressemitteilungen/2022/februar/s046.php			https://www.hwk-suedthueringen.de/artikel/uebersicht-ueber-alle-verordnungen-und-regelungen-fuer-thueringen-6,0,389.html
				https://www.verkuendung-bayern.de/baymbl/2022-557/	https://www.berlin.de/rbmskzl/aktuelles/pressemitteilungen/2022/pressemitteilung.1212440.php			https://www.stadtkultur-hh.de/2022/04/corona-was-gilt-ab-dem-2-april-2022-fuer-die-kultur-in-hamburg/				https://www.land.nrw/pressemitteilung/nordrhein-westfalen-verlaengert-corona-regelungen-1		https://www.saarland.de/masfg/DE/aktuelles/aktuelle-meldungen/aktuelle-meldungen_2022/aktuelle-meldungen_2022-09/aktuelle-meldungen_20220927_Corona_VO.html	https://www.leipzig.de/news/news/basisschutz-neue-saechsische-corona-schutz-verordnung-ab-3-april-2022			https://www.neuhaus-am-rennweg.de/news/1/729465/nachrichten/neue-th%C3%BCringer-corona-schutzverordnung-ab-1.-mai-2022-quarant%C3%A4ne-regelungen-werden-angepasst.html?browser=1
				https://www.verkuendung-bayern.de/baymbl/2022-631	https://www.berlin.de/rbmskzl/aktuelles/pressemitteilungen/2022/pressemitteilung.1227466.php			https://de.wikipedia.org/wiki/COVID-19-Pandemie_in_Hamburg#Ma%C3%9Fnahmen_2022				https://www.google.com/url?sa=t&rct=j&q=&esrc=s&source=web&cd=&cad=rja&uact=8&ved=2ahUKEwijzfm2jJ__AhV9SvEDHWZMAdkQFnoECAgQAw&url=https%3A%2F%2Fwww.land.nrw%2Fpressemitteilung%2Fanpassung-der-coronaregelungen-zum-1-februar-2023-die-maskenpflicht-im-oepnv-sowie&usg=AOvVaw14KZHjsITLzASWuDphf_a2		https://www.saarbruecker-zeitung.de/saarland/landespolitik/corona-neue-verordnung-im-saarland-diese-regeln-gelten-weihnachten-2022_aid-81062053	https://www.weisswasser.de/aktuelles/verl-ngerung-corona-schutz-verordnung-bis-10092022			https://www.mdr.de/nachrichten/thueringen/th-corona-virus-omikron-schule-symptome-verordnung-inzidenzwert-regeln-106.html
				https://www.verkuendung-bayern.de/baymbl/2023-29/	https://www.berlin.de/rbmskzl/aktuelles/pressemitteilungen/2022/pressemitteilung.1248916.php							https://www.land.nrw/pressemitteilungen?search=&field_related_topics%5B12%5D=12&sort_by=combined_date&start_date=01.01.2022&end_date=31.05.2023&items_per_page=15&sort_order=DESC&page=5		https://www.saarland.de/masfg/DE/aktuelles/aktuelle-meldungen/aktuelle-meldungen_2022/aktuelle-meldungen_2022-12/aktuelle-meldungen_20221206_isolationspflicht.html	https://www.mdr.de/nachrichten/sachsen/corona-regeln-test-maske-oktober-winter-100.html
				https://www.bundesgesundheitsministerium.de/presse/pressemitteilungen/test-und-maskenpflicht-fallen-bereits-zum-1-maerz-14-02-2023.html?_=1677484884469&topPosition=2002.1905517578125&iframeId=1	https://www.berlin.de/rbmskzl/aktuelles/pressemitteilungen/2022/pressemitteilung.1264941.php									https://www.saarland.de/masfg/DE/aktuelles/aktuelle-meldungen/aktuelle-meldungen_2023/aktuelle-meldungen_2023-01/aktuelle-meldungen_20230125_Corona_VO.html
				https://www.stmgp.bayern.de/presse/in-bayern-gelten-jetzt-neue-corona-regeln-gesundheitsminister-holetschek-erlaeutert/	https://www.berlin.de/rbmskzl/aktuelles/pressemitteilungen/2023/pressemitteilung.1282310.php
				https://www.stmgp.bayern.de/presse/holetschek-stabile-infektionslage-ermoeglicht-weitere-corona-erleichterungen-bayerns/	https://www.berlin.de/rbmskzl/aktuelles/pressemitteilungen/2023/pressemitteilung.1292176.php
				https://www.stmgp.bayern.de/presse/holetschek-bayern-verlaengert-wichtige-corona-schutzmassnahmen-bis-zum-2-april/
				https://www.stmgp.bayern.de/presse/gesundheitsminister-holetschek-neue-corona-basisschutzmassnahmen-ab-sonntag-in-kraft/
				https://www.stmgp.bayern.de/presse/bayern-verkuerzt-die-isolation-nach-positivem-corona-test-auf-fuenf-tage-bei/
				https://www.stmgp.bayern.de/presse/holetschek-corona-isolationspflicht-in-bayern-entfaellt-ab-16-november-bayerns/
				https://www.stmgp.bayern.de/presse/ab-1-februar-keine-landesrechtlichen-corona-pflichten-nach-der-bayerischen/
				https://www.stmgp.bayern.de/presse/ab-1-maerz-keine-bayerischen-corona-einschraenkungen-mehr-gesundheitsminister-holetschek/
				https://www.stmgp.bayern.de/ministerium/presse/pressemitteilungen/
